# Supplementary material for: Analysis of ovarian transcriptomes reveals thousands of novel genes in the insect vector Rhodnius prolixus
Source: Sci Rep. 2021 Jan 21;11:1918. doi: 10.1038/s41598-021-81387-1 (PMC7820597; doi:10.1038/s41598-021-81387-1)
Supplement: Supplementary file 2 — Supplementary Tables. [file 41598_2021_81387_MOESM2_ESM.xlsx]

## Sheet: Summary
Supplementary tables of the manuscript: "Stage-specific ovarian transcriptomes reveal thousands of novel genes in the insect vector Rhodnius prolixus"
Vitor Lima Coelho1, Tarcísio Fontenele de Brito1, Ingrid Alexandre de Abreu Brito1, Maira Arruda Cardoso1, Mateus Antonio Berni1, Helena Maria Marcolla Araujo1,3, Michael Sammeth2 and Attilio Pane1* * Corresponding author: apane@icb.ufrj.br Affiliations 1 Institute of Biomedical Sciences (ICB), Federal University of Rio de Janeiro, Rio de Janeiro, Brazil. 2 Institute of Biophysics Carlos Chagas F…
Table	Description
S1 - Mapping statistics	Summary of the libraries and genomic and transcriptomic mapping statistics
S2 - Gene boundaries improvements	Comparison of the gene boundaries of the reference gene annotation and the improved gene annotation
S3 - ORF predictions	Comparison of ORF predictions between the reference and improved annotation
S4 - de novo transcriptome assembly statistics	Summary of the de novo transcriptome assembly
S5 - Putative protein-coding contigs	Quantification of the non-redudant putative protein-coding transcripts
S6 - fold-change analysis	Expression fold-change analysis
	de	Differential expression analysis result: down-regulated (down), up-regulated (up) or non-significant (ns)
	*_NormalizedCounts	counts normalized by TMM method and rounded.
	*_CPM	normalized counts scaled by scaled by total counts per million
	*_Avg_CPM	Average CPM for each stage
	padj	adjusted p-value
	log2FoldChange	Fold-change in log2
	pvalue	P-value
	foldChange	Fold-change
S7 - Enrichment analysis	Gene ontology enrichment analysis
S8 - D. mel. orthologous	Sequence similarity of Drosophila melanogaster ortologous
S9 - Repetitive elements	Statistics of the reference RepeatMasker anntotation and quantification
S10 - Novel repetitive elements	Repetitive element predictions (transposons, multicopy genes, simple repeats, etc)
	Legend:
	Dfam transposable elements prediction
	blastn against Mariner consensus sequences (Filée et al., 2015)
	blastn against RproC3 repeat library (VectorBase)
	Salmon quantification

## Sheet: S1 - Mapping statistics
Summary of the libraries and genomic and transcriptomic mapping statistics
Samples	Total sequenced paired-reads	Pre-processed paired-reads	Total mapped paired-reads	Uniquely mapped paired-reads	Multi-mapped paired-reads	Assigned paired-reads to reference annotation	Unassigned paired-reads (no features)	Unassigned paired-reads (ambiguity)
PVS_1	38481892	37721466	36,155,905 (95.8%)	32,021,150 (88.6%)	4,134,755 (11.4%)	20,314,277 (63.4%)	11,699,081 (36.5%)	7792
PVS_2	25723902	25250089	24,221,524 (95.9%)	21,322,374 (88%)	2,899,150 (12%)	13,931,026 (65.3%)	7,385,951 (34.6%)	5397
Egg_1	27597334	27099901	20,739,887 (76.5%)	18,134,848 (87.4%)	2,605,039 (12.6%)	8,049,949 (44.4%)	10,081,348 (55.6%)	3551
Egg_2	22588285	21934560	17,212,001 (78.5%)	14,744,852 (85.7%)	2,467,149 (14.3%)	5,918,720 (40.1%)	8,823,647 (59.8%)	2485

## Sheet: S2 - Gene boundary improvements
gene	sequence	start_ref	end_ref	strand	start_improved	end_improved	5prime_extension		gene	sequence	start_ref	end_ref	strand	start_improved	end_improved	3prime_extension
RPRC001700	KQ034069	1828528	1828597	+	1214771	1215167	613757		RPRC006766	KQ034147	658068	658091	+	1038048	1038308	380217
RPRC014389	KQ034126	1277860	1278093	+	710865	711116	566995		RPRC015166	KQ034061	2775954	2775984	+	3149217	3149232	373248
RPRC013935	KQ034088	1258396	1258589	-	1779249	1779446	520857		RPRC007523	KQ034078	720239	720368	-	367562	371223	352677
RPRC008662	KQ034062	1990151	1990205	-	2466657	2466951	476746		RPRC001752	KQ034078	685368	685511	-	367562	371223	317806
RPRC007188	KQ034118	1150487	1150829	+	692343	692437	458144		RPRC014756	KQ034200	714986	715055	-	419746	419755	295240
RPRC013216	KQ034257	727995	728145	+	275381	275409	452614		RPRC009141	KQ034073	2182954	2183091	+	2475997	2476053	292962
RPRC006699	KQ034331	619591	619765	+	227117	227139	392474		RPRC005218	KQ034062	1030662	1030789	-	743069	743226	287593
RPRC008660	KQ034062	2617425	2617585	-	3004076	3004154	386569		RPRC012051	KQ034059	2431494	2431573	+	2716196	2716208	284635
RPRC002339	KQ034113	2065999	2066106	+	1682174	1682610	383825		RPRC001967	KQ034092	1948347	1948407	+	2227956	2229676	281269
RPRC004649	KQ034277	505903	506099	+	138654	138800	367249		RPRC014891	KQ034127	549624	549717	+	826943	829755	280038
RPRC007492	KQ034133	1804549	1804786	+	1449881	1450650	354668		RPRC007989	KQ034188	685409	685559	+	964769	964778	279219
RPRC001887	KQ034057	1936666	1936745	+	1582299	1582771	354367		RPRC003338	KQ034060	3300066	3300198	+	3578230	3578238	278040
RPRC001149	KQ034447	383618	383670	+	31463	31560	352155		RPRC004528	KQ034068	622670	622807	-	347040	347049	275630
RPRC013207	KQ034108	1354922	1355117	-	1703842	1704134	349017		RPRC011911	KQ034150	1313054	1313354	-	1042564	1042573	270490
RPRC009416	KQ034082	1860491	1860570	-	2200321	2200402	339832		RPRC011573	KQ034058	3457829	3457963	-	3195756	3195769	262073
RPRC009618	KQ034059	1633663	1633732	+	1300376	1300719	333287		RPRC001081	KQ034364	445496	445648	-	184919	184931	260577
RPRC002420	KQ034175	282727	282841	-	614622	614681	331840		RPRC014034	KQ034154	1321094	1321333	-	1060855	1060866	260239
RPRC003049	KQ034068	2700682	2700814	+	2369969	2370085	330713		RPRC014853	KQ034062	3861570	3861594	+	4120898	4120909	259315
RPRC001804	KQ034093	719926	719995	-	1044861	1044968	324973		RPRC014876	KQ034208	578142	578230	-	318843	321179	259299
RPRC008914	KQ034329	31614	31662	-	349332	349394	317732		RPRC008568	KQ034057	2085553	2085644	-	1830118	1830129	255435
RPRC005075	KQ034178	922965	923184	-	1240339	1240527	317343		RPRC010846	KQ034181	229147	229376	+	478710	478766	249390
RPRC002334	KQ034367	522391	522461	+	206060	206101	316331		RPRC011234	KQ034316	433027	433093	-	185202	185212	247825
RPRC003809	KQ034350	378086	378273	+	62164	62231	315922		RPRC010914	KQ034179	71731	71839	+	313146	313155	241316
RPRC002957	KQ034060	4147278	4147393	+	3834063	3834290	313215		RPRC001583	KQ034143	780037	780085	+	1020175	1020187	240102
RPRC002721	KQ034130	425260	425446	-	738056	738272	312826		RPRC001748	KQ034168	654663	654791	+	893133	893143	238352
RPRC015149	KQ034123	497594	497660	-	809098	809148	311488		RPRC013474	KQ034106	107193	107224	+	344387	344395	237171
RPRC011155	KQ034374	129223	129365	-	438252	438987	309622		RPRC004424	KQ034207	617525	617756	+	848318	848338	230582
RPRC009393	KQ034429	45201	45312	-	352261	352337	307025		RPRC006464	KQ034477	358879	359007	-	128718	128731	230161
RPRC001495	KQ034088	369351	369462	-	673337	673360	303898		RPRC006843	KQ034157	239517	239645	-	10649	10764	228868
RPRC009536	KQ034129	418551	418574	+	121522	121634	297029		RPRC009300	KQ034338	718622	718727	-	491998	492016	226624
RPRC012946	KQ034375	104313	104445	-	400808	400869	296424		RPRC010030	KQ034567	263320	263634	-	38092	38102	225228
RPRC001017	KQ034547	318723	318735	+	26132	26353	292591		RPRC007012	KQ034107	1729263	1729572	-	1504579	1504590	224684
RPRC007445	KQ034166	498843	499011	-	788242	788500	289489		RPRC007004	KQ034107	1884441	1884569	-	1660041	1660051	224400
RPRC010084	KQ034206	281124	281259	-	564480	564539	283280		RPRC001741	KQ034065	2661419	2661430	+	2884858	2884891	223461
RPRC012764	KQ034144	56866	56920	-	339633	339764	282844		RPRC002571	KQ034170	19676	19680	+	234929	241009	221329
RPRC004192	KQ034122	1764612	1764861	+	1488822	1488866	275790		RPRC015398	KQ034061	1003598	1003784	-	782764	782775	220834
RPRC014378	KQ034118	88534	88835	-	364499	364511	275676		RPRC001312	KQ034326	514146	514255	+	732390	732399	218144
RPRC008712	KQ034100	415394	416241	+	141134	141192	274260		RPRC003598	KQ034060	2403907	2404162	+	2618389	2618411	214249
RPRC008678	KQ034111	1558244	1558330	-	1831195	1831208	272878		RPRC001497	KQ034265	255023	255157	-	40792	40806	214231
RPRC007360	KQ034431	436611	436711	+	164527	165158	272084		RPRC008329	KQ034114	825951	826155	-	614556	614565	211395
RPRC001908	KQ034084	1145179	1145233	-	1417027	1417070	271837		RPRC010206	KQ034137	606391	606719	-	396550	396650	209841
RPRC001849	KQ034056	5523350	5523472	+	5252920	5253313	270430		RPRC011333	KQ034181	1158157	1158287	-	948930	948941	209227
RPRC008361	KQ034143	675181	675361	+	405776	406014	269405		RPRC006894	KQ034086	1138023	1138193	-	932079	932515	205944
RPRC010782	KQ034226	506975	507117	-	774426	774531	267414		RPRC014985	KQ034060	1107427	1107646	-	901572	901582	205855
RPRC000605	KQ034129	1042432	1042959	+	775110	775163	267322		RPRC006511	KQ034057	6973626	6973693	-	6769674	6770568	203952
RPRC012412	KQ034221	334255	334541	+	67319	67401	266936		RPRC001045	KQ034342	415628	415755	+	618492	618692	202937
RPRC010858	KQ034174	723771	723944	-	988435	988719	264775		RPRC009065	KQ034056	10945965	10946420	-	10743116	10745982	202849
RPRC004433	KQ034101	627975	628086	-	890408	890455	262369		RPRC000272	KQ034114	965005	965070	-	766072	766083	198933
RPRC010621	KQ034390	33632	33771	-	291339	291940	258169		RPRC001382	KQ034248	227425	227902	+	425748	426712	198810
RPRC013770	KQ034096	596200	596269	+	338270	338412	257930		RPRC014230	KQ034075	1570959	1571075	+	1768275	1769526	198451
RPRC001513	KQ034063	975613	975639	+	719341	719553	256272		RPRC011068	KQ034316	311135	311258	-	113454	113466	197681
RPRC005303	KQ034062	964719	968887	-	1224796	1224808	255921		RPRC002117	KQ034061	1032935	1032988	-	836544	836554	196391
RPRC000596	KQ034102	677424	677598	-	926174	926291	248693		RPRC003943	KQ034195	410476	410616	+	600912	606564	195948
RPRC014883	KQ034127	229934	230076	-	478652	478661	248585		RPRC006637	KQ034180	837527	837589	-	648028	648221	189499
RPRC005965	KQ034211	482599	482682	+	235329	235944	247270		RPRC010468	KQ034062	3085095	3085226	-	2895931	2895940	189164
RPRC017363	KQ034098	1744098	1744194	+	1497348	1497377	246750		RPRC000279	KQ034132	7692	7822	+	193186	193196	185374
RPRC007063	KQ034058	4943662	4943786	+	4701140	4701868	242522		RPRC011278	KQ034204	573728	573885	-	390358	390393	183370
RPRC004092	KQ034077	2670631	2670797	+	2429757	2429809	240874		RPRC007021	KQ034142	689039	689045	-	508169	510583	180870
RPRC009007	KQ034242	289241	289284	-	530009	530058	240774		RPRC006645	KQ034286	644084	644275	+	824504	824626	180351
RPRC001277	KQ034148	1310880	1310911	+	1071375	1071600	239505		RPRC009632	KQ034323	433294	433426	+	611780	611804	178378
RPRC009952	KQ034304	567009	567036	-	803987	804093	237057		RPRC006805	KQ034405	218788	218855	-	40651	40818	178137
RPRC011478	KQ034058	3066907	3068131	+	2830468	2830636	236439		RPRC008491	KQ034416	253146	253342	+	427318	427326	173984
RPRC013761	KQ034157	1045445	1045556	+	809358	809376	236087		RPRC001198	KQ034520	191888	192017	+	362949	362960	170943
RPRC012995	KQ034355	307781	307914	-	542779	542788	234874		RPRC015157	KQ034061	2933485	2933708	-	2763193	2769701	170292
RPRC012390	KQ034401	242484	242679	+	8455	8605	234029		RPRC010737	KQ034282	402602	402823	+	571261	572701	169878
RPRC002494	KQ034504	129537	132697	-	364539	364581	231884		RPRC014274	KQ034076	811790	811835	+	977603	980510	168675
RPRC001453	KQ034105	532464	532480	-	763985	764358	231878		RPRC007473	KQ034057	7885174	7885256	-	7719333	7719482	165841
RPRC003053	KQ034478	19092	19112	-	249815	250226	231114		RPRC000932	KQ034590	216156	216242	-	52379	54926	163777
RPRC008791	KQ034175	873656	873848	+	644528	645278	229128		RPRC005198	KQ034088	323369	323545	+	486833	486852	163307
RPRC012809	KQ034228	382204	382306	+	153547	154054	228657		RPRC000842	KQ034358	649604	649612	-	487087	489957	162517
RPRC012893	KQ034394	294591	294615	-	522119	522215	227600		RPRC006935	KQ034557	196838	196966	-	34545	34693	162293
RPRC011067	KQ034132	1475415	1475529	+	1252173	1252350	223242		RPRC010988	KQ034244	588490	588618	-	426475	427404	162015
RPRC005451	KQ034295	400050	400180	-	621014	621025	220845		RPRC013743	KQ034157	1210829	1211025	+	1365659	1372340	161315
RPRC004870	KQ034380	543771	543922	+	323935	324065	219836		RPRC009424	KQ034108	1729315	1729377	+	1890021	1890029	160652
RPRC011024	KQ034445	311141	311330	+	91799	91941	219342		RPRC006780	KQ034118	1616455	1616807	-	1457068	1457541	159387
RPRC013308	KQ034056	6399509	6399623	+	6182356	6182517	217153		RPRC009181	KQ034166	1333738	1333860	+	1492292	1493115	159255
RPRC001927	KQ034155	1293874	1293928	+	1080534	1080595	213340		RPRC010308	KQ034056	12704988	12705159	-	12547956	12547965	157032
RPRC003581	KQ034057	5966177	5966471	+	5753976	5754161	212201		RPRC005926	KQ034360	335564	335713	-	178540	178572	157024
RPRC011053	KQ034132	1576517	1576675	-	1786718	1786821	210146		RPRC014018	KQ034247	213437	213514	+	370417	370428	156914
RPRC002147	KQ034377	10416	10646	-	220576	220610	209964		RPRC010076	KQ034309	397034	397137	-	241626	241636	155408
RPRC008107	KQ034255	119556	119690	-	328727	329061	209371		RPRC009309	KQ034092	2340450	2340560	-	2186243	2186255	154207
RPRC011533	KQ034079	1428538	1428586	-	1637853	1637862	209276		RPRC005332	KQ034370	422225	422363	-	268084	268094	154141
RPRC006886	KQ034118	1661181	1661295	-	1868232	1868245	206950		RPRC004992	KQ034117	489667	489732	-	337477	337770	152190
RPRC011620	KQ034110	1476188	1476336	-	1682440	1682901	206565		RPRC005189	KQ034062	1417177	1417312	+	1567430	1567464	150152
RPRC004073	KQ034194	379288	379368	+	172729	172740	206559		RPRC001453	KQ034105	531345	531368	-	382276	382345	149069
RPRC006235	KQ034498	155963	156320	-	361401	361611	205291		RPRC009144	KQ034073	2080989	2081628	+	2229306	2229317	147689
RPRC001123	KQ034388	158870	159029	-	363222	363677	204648		RPRC001833	KQ034067	1493682	1493696	-	1346079	1346087	147603
RPRC001045	KQ034342	355514	355662	+	152758	154491	202756		RPRC014630	KQ034377	65485	65502	+	212046	212055	146553
RPRC014821	KQ034070	2978376	2978380	+	2777561	2777606	200815		RPRC008768	KQ034307	450842	450938	+	594039	597198	146260
RPRC001641	KQ034187	254338	254352	+	54644	55118	199694		RPRC000904	KQ034573	21401	21416	+	167209	167217	145801
RPRC013105	KQ034098	326422	326446	-	522333	523707	197261		RPRC012361	KQ034348	529935	530062	-	384760	384771	145175
RPRC009880	KQ034304	41842	41909	-	238679	239009	197100		RPRC009856	KQ034304	602824	602881	+	746822	746844	143963
RPRC000832	KQ034457	357975	357990	+	160883	161148	197092		RPRC006695	KQ034087	234874	234960	+	377445	378748	143788
RPRC003855	KQ034062	256095	256108	+	59138	59193	196957		RPRC013497	KQ034059	529432	529634	-	390747	390757	138685
RPRC001885	KQ034057	1200280	1200777	-	1396786	1396951	196174		RPRC005026	KQ034485	95901	95942	+	232088	232098	136156
RPRC001975	KQ034152	448898	448917	-	644234	645048	196131		RPRC009868	KQ034400	142763	142824	+	277926	278317	135493
RPRC007361	KQ034383	606587	606612	+	410502	411064	196085		RPRC007515	KQ034078	33108	33350	+	164724	164735	131385
RPRC014506	KQ034081	1728444	1728476	+	1533384	1534252	195060		RPRC001276	KQ034148	726370	726469	-	596711	596719	129659
RPRC001286	KQ034159	444325	444571	+	249685	250228	194640		RPRC006841	KQ034645	161152	161277	-	31939	31957	129213
RPRC013736	KQ034433	302295	302505	+	108933	108986	193362		RPRC011364	KQ034676	149660	149833	-	23120	23578	126540
RPRC001923	KQ034151	1113914	1114103	+	921043	921524	192871		RPRC004722	KQ034347	388371	388539	-	263144	263152	125227
RPRC001919	KQ034151	903279	903440	+	710841	710912	192438		RPRC007100	KQ034115	1847278	1847331	-	1722062	1722155	125216
RPRC007581	KQ034058	4214395	4215016	+	4023163	4024592	191232		RPRC011579	KQ034135	30118	30451	+	152057	154680	124229
RPRC013983	KQ034585	56114	56146	-	247315	247353	191207		RPRC006099	KQ034067	969897	970135	+	1093757	1093996	123861
RPRC002851	KQ034222	618347	618522	+	429906	430223	188441		RPRC008244	KQ034128	1573337	1573529	+	1696531	1697153	123624
RPRC013685	KQ034253	658435	658634	+	470592	470735	187843		RPRC006128	KQ034250	279196	279349	+	402737	402900	123551
RPRC005754	KQ034073	2808687	2809006	-	2995436	2995689	186683		RPRC011412	KQ034204	622223	622331	+	742103	742159	119828
RPRC013499	KQ034100	1494103	1494161	+	1309988	1309997	184115		RPRC004649	KQ034277	527142	527255	+	645974	646005	118750
RPRC004204	KQ034258	19670	19833	-	203267	203517	183684		RPRC004571	KQ034293	209847	210036	-	92274	92290	117573
RPRC002408	KQ034175	656403	656599	-	838652	838708	182109		RPRC009945	KQ034392	409612	409811	+	526050	526060	116249
RPRC012451	KQ034227	855569	855723	+	673917	673977	181652		RPRC005760	KQ034073	2634065	2634213	+	2744739	2748694	114481
RPRC001120	KQ034185	738215	738371	+	557143	557192	181072		RPRC009471	KQ034091	1427353	1427563	+	1540829	1540839	113276
RPRC014980	KQ034060	1438001	1438259	-	1617716	1618366	180107		RPRC011124	KQ034372	403309	403386	+	512447	512457	109071
RPRC014820	KQ034314	590757	590826	-	770371	770400	179574		RPRC004728	KQ034083	2133552	2133754	-	2024837	2024856	108715
RPRC002867	KQ034222	1043591	1043688	+	864274	864812	179317		RPRC013645	KQ034056	9500854	9501021	-	9392451	9392468	108403
RPRC007407	KQ034300	792868	793093	+	615899	616256	176969		RPRC006508	KQ034323	665122	665302	-	557862	559373	107260
RPRC005940	KQ034141	76123	76237	-	249408	249417	173180		RPRC004647	KQ034313	676059	676278	+	779054	779160	102882
RPRC005417	KQ034209	791613	791783	-	964339	964561	172778		RPRC012094	KQ034086	216936	217037	+	319823	319856	102819
RPRC002968	KQ034115	587689	587765	-	758356	758682	170917		RPRC014076	KQ034630	158508	158649	-	60106	60321	98402
RPRC011450	KQ034200	294660	294717	-	464260	464741	170024		RPRC009502	KQ034270	741605	741839	+	840137	840148	98309
RPRC001774	KQ034072	261220	261347	+	91926	91950	169294		RPRC001803	KQ034093	424343	424464	-	326038	329288	98305
RPRC006077	KQ034297	611640	611643	-	780619	780737	169094		RPRC001412	KQ034210	686425	686590	-	588126	588320	98299
RPRC007229	KQ034109	1210195	1210441	-	1377623	1378408	167967		RPRC001058	KQ034461	254797	254806	+	351831	351989	97183
RPRC012239	KQ034213	889926	890202	-	1057985	1058036	167834		RPRC008894	KQ034459	324311	324315	+	421055	421398	97083
RPRC001336	KQ034158	338521	338572	+	171086	171362	167435		RPRC009536	KQ034129	436391	436444	+	532833	533245	96801
RPRC004180	KQ034133	322033	322167	+	154833	154945	167200		RPRC001403	KQ034073	1767995	1768260	+	1861309	1862754	94494
RPRC014732	KQ034167	459321	459377	+	292170	292609	167151		RPRC014137	KQ034243	513319	513490	-	419069	419080	94250
RPRC002321	KQ034067	611150	611445	+	444085	444488	167065		RPRC001613	KQ034133	1284050	1284067	-	1189821	1189941	94229
RPRC013843	KQ034059	432834	432994	+	266143	266271	166691		RPRC003316	KQ034341	567777	568041	-	476218	476231	91559
RPRC007102	KQ034115	1701558	1701601	-	1866879	1867533	165932		RPRC004565	KQ034373	395840	395921	+	484422	484857	88936
RPRC014195	KQ034251	944229	944456	+	781101	781181	163128		RPRC003484	KQ034159	602775	603062	+	691759	691773	88711
RPRC013586	KQ034125	974655	974787	+	811668	811889	162987		RPRC001530	KQ034188	907155	907314	-	818643	818653	88512
RPRC004252	KQ034206	585522	585615	+	422584	422897	162938		RPRC005965	KQ034211	497129	497239	+	580373	582774	85535
RPRC008771	KQ034303	555351	555386	+	392605	392675	162746		RPRC001513	KQ034063	994497	994505	+	1077526	1079590	85085
RPRC012720	KQ034140	1344559	1344726	+	1183127	1183223	161432		RPRC011923	KQ034494	183189	183238	-	98444	98554	84745
RPRC009602	KQ034224	359958	360138	-	519255	519649	159511		RPRC009059	KQ034135	1330068	1330264	-	1245432	1245457	84636
RPRC001944	KQ034223	225080	225185	-	383525	383953	158768		RPRC010675	KQ034584	34602	34625	+	117541	118793	84168
RPRC008178	KQ034065	1784308	1784418	-	1942756	1942765	158347		RPRC009117	KQ034507	15268	15345	+	97667	99267	83922
RPRC013801	KQ034219	768560	768922	-	926570	926904	157982		RPRC009643	KQ034464	225858	226046	+	309080	309088	83042
RPRC012142	KQ034065	3308841	3309051	+	3152311	3152320	156530		RPRC002509	KQ034229	223798	223931	-	141474	141675	82324
RPRC010306	KQ034111	754976	755250	-	911465	911673	156423		RPRC006815	KQ034519	176347	176386	+	256812	256954	80568
RPRC014445	KQ034056	8390863	8390902	-	8546468	8546477	155575		RPRC003570	KQ034060	2419002	2419182	-	2338607	2338626	80395
RPRC001255	KQ034412	484392	484438	+	328870	329605	155522		RPRC007388	KQ034077	1663633	1663781	-	1586762	1586771	76871
RPRC003467	KQ034059	3459077	3459278	-	3613129	3613139	153861		RPRC014523	KQ034462	311505	311607	+	388365	388380	76773
RPRC001079	KQ034364	100106	100209	-	253578	253619	153410		RPRC008405	KQ034742	99609	99733	-	23617	23648	75992
RPRC007206	KQ034306	622013	622191	+	468887	468918	153126		RPRC001556	KQ034116	1582208	1582261	+	1654908	1658002	75741
RPRC008982	KQ034271	853831	854007	+	700964	701386	152867		RPRC014325	KQ034076	36434	36541	+	110656	112113	75572
RPRC005251	KQ034176	807699	807702	-	960128	960330	152628		RPRC014742	KQ034200	799503	799751	-	724145	724156	75358
RPRC010013	KQ034340	393206	393362	+	241346	241362	151860		RPRC005472	KQ034113	381289	381378	+	447564	455634	74256
RPRC008380	KQ034436	206427	206595	+	54890	55372	151537		RPRC013248	KQ034097	339382	339529	+	411345	411479	71950
RPRC011344	KQ034121	481101	481309	-	631018	631121	149812		RPRC001289	KQ034565	87315	87334	+	154887	158687	71353
RPRC002318	KQ034398	172728	172790	-	321319	321674	148884		RPRC003475	KQ034059	3296058	3296196	-	3225208	3225284	70850
RPRC001468	KQ034115	1894780	1894900	-	2043034	2043151	148251		RPRC001419	KQ034097	671331	671422	-	601669	604307	69662
RPRC013327	KQ034056	5985207	5985373	-	6132875	6133501	148128		RPRC008617	KQ034057	2856703	2856767	-	2787094	2789470	69609
RPRC013428	KQ034534	253186	253354	+	105667	105677	147519		RPRC001448	KQ034110	2044390	2044402	+	2113031	2113175	68773
RPRC005944	KQ034360	173660	173828	+	26403	26660	147257		RPRC009950	KQ034183	153152	153398	+	221394	221403	68005
RPRC002814	KQ034393	244019	244118	-	390750	390981	146863		RPRC015108	KQ034065	154472	154694	+	222584	222622	67928
RPRC002273	KQ034124	293232	293411	+	146599	147078	146633		RPRC000178	KQ034131	218482	218493	-	151653	154984	66829
RPRC009562	KQ034205	1105737	1105814	+	959416	961194	146321		RPRC011121	KQ034372	401103	401298	+	463623	467294	65996
RPRC011132	KQ034162	766861	766954	+	620613	621254	146248		RPRC007188	KQ034118	1163458	1163518	+	1229287	1229327	65809
RPRC008621	KQ034057	2667480	2667763	+	2521580	2521805	145900		RPRC012242	KQ034213	665863	666016	-	600230	600302	65633
RPRC007763	KQ034073	1884960	1885155	-	2030622	2030929	145774		RPRC009623	KQ034224	851867	851895	-	787320	787519	64547
RPRC002032	KQ034089	2136536	2136682	+	1990836	1991173	145700		RPRC007800	KQ034163	883810	883991	-	819694	819975	64116
RPRC013052	KQ034088	2407169	2407176	+	2262832	2262921	144337		RPRC006936	KQ034080	175241	175393	+	237417	238546	63153
RPRC014307	KQ034579	65089	65121	-	206571	206928	141807		RPRC007637	KQ034713	141620	141832	-	79260	79472	62360
RPRC007162	KQ034310	611289	611369	-	752953	752993	141624		RPRC008816	KQ034571	202778	202936	-	141366	141960	61412
RPRC003681	KQ034284	556454	556650	-	697186	698254	141604		RPRC008662	KQ034062	1977290	1977428	-	1916003	1920400	61287
RPRC002015	KQ034060	3452123	3452274	+	3310865	3311000	141258		RPRC009824	KQ034116	415821	416048	+	475629	476399	60351
RPRC013587	KQ034117	1311184	1311283	-	1452165	1452402	141119		RPRC002627	KQ034248	688994	689320	+	742409	749184	59864
RPRC014082	KQ034247	158785	158998	+	17855	18048	140930		RPRC000602	KQ034057	217575	217597	+	272882	277411	59814
RPRC007396	KQ034080	1605163	1605299	-	1745287	1745683	140384		RPRC006105	KQ034599	119880	120099	-	60212	60344	59668
RPRC005309	KQ034145	877180	877276	+	737137	737675	140043		RPRC003623	KQ034060	2249874	2250069	-	2190294	2190951	59580
RPRC001271	KQ034278	732006	732032	-	870979	871383	139351		RPRC014711	KQ034261	502624	502775	+	559212	561905	59130
RPRC014104	KQ034698	5934	5972	-	145062	145188	139216		RPRC005961	KQ034211	524544	524686	+	580373	582774	58088
RPRC014724	KQ034167	191019	191130	+	52306	52774	138713		RPRC001365	KQ034225	563673	563699	+	619396	620114	56415
RPRC009637	KQ034150	273391	273545	+	134906	135539	138485		RPRC001885	KQ034057	1187963	1188037	-	1132013	1132125	55950
RPRC004883	KQ034190	222041	222195	+	83735	83972	138306		RPRC009457	KQ034065	2748772	2748880	-	2694003	2694338	54769
RPRC012727	KQ034056	406503	406587	-	544435	544621	138034		RPRC005933	KQ034234	422838	422925	+	475335	476081	53156
RPRC008949	KQ034135	1647752	1648040	+	1510498	1510552	137254		RPRC003864	KQ034349	153577	153815	+	206635	206705	52890
RPRC002821	KQ034393	253925	254057	-	390750	390981	136924		RPRC001426	KQ034097	1654964	1654970	-	1602261	1605379	52703
RPRC013643	KQ034104	1070959	1070972	+	935754	936076	135205		RPRC007985	KQ034188	753340	753520	-	701840	701920	51500
RPRC003967	KQ034454	271895	272081	-	407149	407250	135169		RPRC013263	KQ034469	197400	197532	-	146435	146447	50965
RPRC001373	KQ034209	460017	460045	+	325566	326147	134451		RPRC000832	KQ034457	395247	395271	+	441821	444077	48806
RPRC009705	KQ034464	302123	302203	-	436261	436614	134411		RPRC015114	KQ034205	67367	67485	-	19052	19818	48315
RPRC015026	KQ034105	1492303	1492365	+	1358541	1358746	133762		RPRC013565	KQ034056	9455250	9455367	-	9407592	9408016	47658
RPRC006021	KQ034063	3338114	3338394	-	3466599	3472100	133706		RPRC004870	KQ034380	567342	567420	+	614227	614873	47453
RPRC006883	KQ034557	140683	140744	+	7021	7267	133662		RPRC009752	KQ034765	57755	57851	+	105073	105220	47369
RPRC006860	KQ034080	747827	747991	-	881290	881532	133541		RPRC001564	KQ034156	763018	763139	+	810122	810292	47153
RPRC000203	KQ034384	289064	289239	-	421977	422097	132858		RPRC012194	KQ034301	259634	259824	+	306857	306888	47064
RPRC011870	KQ034066	1423016	1423125	+	1290377	1290693	132639		RPRC014202	KQ034075	1427219	1427413	-	1381341	1381780	45878
RPRC005319	KQ034372	350311	350442	+	218762	219083	131549		RPRC002958	KQ034278	135608	135668	-	90470	90528	45138
RPRC007605	KQ034449	464493	464693	+	333761	335103	130732		RPRC006287	KQ034219	538110	538254	-	493315	493576	44795
RPRC001791	KQ034099	1911558	1911650	+	1781626	1781839	129932		RPRC011288	KQ034405	530660	530784	-	486001	486746	44659
RPRC011911	KQ034150	1375695	1375846	-	1505325	1505519	129673		RPRC005977	KQ034067	1021620	1021951	-	977050	977505	44570
RPRC009305	KQ034129	1301731	1301813	+	1173173	1173473	128558		RPRC000781	KQ034261	48894	48932	+	92920	92954	44022
RPRC001879	KQ034056	12520869	12520872	+	12392551	12392615	128318		RPRC012426	KQ034093	466748	466861	+	498451	510843	43982
RPRC001566	KQ034114	1190239	1190310	-	1318188	1318225	127915		RPRC015088	KQ034103	1119918	1120062	+	1161578	1163769	43707
RPRC011811	KQ034066	1120785	1120911	+	993169	993534	127616		RPRC015311	KQ034119	1083180	1083728	-	1040125	1041934	43055
RPRC006641	KQ034551	132168	132171	-	255658	259316	127145		RPRC008144	KQ034119	671632	671643	-	628616	629506	43016
RPRC008455	KQ034102	1620741	1620963	-	1747552	1747763	126800		RPRC001600	KQ034119	255654	255659	-	213366	218253	42288
RPRC012856	KQ034079	185987	186083	-	312131	312805	126722		RPRC011678	KQ034237	897226	897454	+	939063	939223	41769
RPRC000045	KQ034117	201165	201395	+	74640	75150	126525		RPRC011083	KQ034058	7779771	7779878	+	7820846	7821219	41341
RPRC000586	KQ034068	1251444	1251682	-	1377163	1377782	126100		RPRC002144	KQ034292	182236	182259	-	141291	141558	40945
RPRC001997	KQ034058	168058	168092	-	293564	293974	125882		RPRC005695	KQ034509	105018	105130	+	145721	145843	40713
RPRC007900	KQ034371	199677	199708	+	74459	74597	125218		RPRC005809	KQ034057	3488970	3489081	+	3529270	3529311	40230
RPRC014538	KQ034462	75872	75966	-	200328	200797	124831		RPRC010038	KQ034567	67869	68007	-	27654	27671	40215
RPRC009067	KQ034091	288088	288223	+	163273	163331	124815		RPRC006660	KQ034058	2452614	2452649	+	2491781	2492796	40147
RPRC007636	KQ034058	4147784	4147907	+	4023172	4024592	124612		RPRC014225	KQ034075	1579391	1579487	-	1539297	1539529	40094
RPRC010037	KQ034567	111124	112186	-	235608	235835	123649		RPRC003365	KQ034186	736129	736192	+	776120	776154	39962
RPRC006552	KQ034269	192885	192963	-	315802	316138	123175		RPRC012112	KQ034058	6030994	6031144	-	5991188	5996393	39806
RPRC001692	KQ034150	1150896	1150975	+	1027901	1027933	122995		RPRC002970	KQ034063	2690488	2690529	-	2650704	2650788	39784
RPRC008687	KQ034225	324676	324752	+	201831	201867	122845		RPRC005209	KQ034296	753012	753180	+	792933	792938	39758
RPRC011268	KQ034121	1254417	1254557	-	1376945	1377264	122707		RPRC010974	KQ034092	413255	413263	+	452370	452725	39462
RPRC011695	KQ034237	333858	333877	-	455729	456562	122685		RPRC001164	KQ034165	407024	407252	-	367620	368209	39404
RPRC001222	KQ034193	339926	340003	+	217590	217604	122336		RPRC003607	KQ034091	1847103	1847244	+	1886380	1886470	39226
RPRC007431	KQ034093	1544103	1544245	-	1664964	1665230	120985		RPRC000341	KQ034159	876861	877121	-	838067	838847	38794
RPRC011528	KQ034318	573403	573556	+	452566	452577	120837		RPRC001585	KQ034214	351151	351183	+	389191	389642	38459
RPRC002999	KQ034434	343756	344101	-	464488	464876	120775		RPRC008470	KQ034734	101795	102128	+	139198	140537	38409
RPRC003555	KQ034057	551833	552613	+	431810	432326	120023		RPRC004478	KQ034207	1043506	1043673	-	1005270	1005282	38236
RPRC008073	KQ034172	722417	722697	-	842291	842305	119608		RPRC003435	KQ034829	68813	68990	-	31178	31629	37635
RPRC002002	KQ034058	3577673	3577681	-	3696316	3696581	118900		RPRC003650	KQ034420	480049	480194	-	442702	442854	37347
RPRC012213	KQ034070	1821237	1821240	+	1702503	1702531	118734		RPRC008708	KQ034174	1361219	1361352	+	1398472	1398635	37283
RPRC010135	KQ034108	469295	469409	-	587412	587904	118495		RPRC005184	KQ034366	107714	107884	-	70439	70451	37275
RPRC000195	KQ034099	205601	205917	-	324369	324380	118463		RPRC004620	KQ034869	6960	7164	+	44272	44295	37131
RPRC001548	KQ034102	1110909	1111024	-	1228924	1229463	118439		RPRC003131	KQ034120	611113	611335	+	647374	647603	36268
RPRC002971	KQ034115	535696	535749	+	417582	417913	118114		RPRC002119	KQ034126	44257	44356	+	80504	80512	36156
RPRC000917	KQ034497	227922	229422	-	347308	347441	118019		RPRC012805	KQ034228	485165	485197	+	520479	521033	35836
RPRC012982	KQ034574	143698	143893	+	25912	26349	117786		RPRC002498	KQ034504	36951	37158	-	1125	1456	35826
RPRC014252	KQ034075	1079393	1079464	-	1196463	1197095	117631		RPRC006235	KQ034498	90711	90920	-	55017	55063	35694
RPRC012094	KQ034086	207049	207203	+	89469	89693	117580		RPRC012374	KQ034202	669899	669963	+	699882	705502	35539
RPRC008176	KQ034533	220154	220254	-	335977	335998	115744		RPRC001859	KQ034056	7589495	7589747	-	7554237	7555250	35258
RPRC002939	KQ034278	293837	294107	-	409585	409719	115612		RPRC014897	KQ034208	957082	957237	+	992187	992366	35129
RPRC006882	KQ034557	121445	121534	+	7031	7267	114414		RPRC005533	KQ034132	687873	688143	-	652809	657231	35064
RPRC009724	KQ034409	341994	342160	+	227705	228450	114289		RPRC011382	KQ034200	619787	620068	+	651005	655031	34963
RPRC009271	KQ034252	192229	192402	-	306404	306495	114093		RPRC013871	KQ034662	125577	125795	-	90669	91173	34908
RPRC005404	KQ034066	1967719	1967751	-	2081284	2081475	113724		RPRC001432	KQ034146	335398	335402	+	369830	370207	34805
RPRC008385	KQ034251	294309	294432	-	406852	406975	112543		RPRC010680	KQ034520	12472	12480	+	41665	47192	34712
RPRC007468	KQ034080	1220370	1220530	-	1332754	1332903	112373		RPRC009458	KQ034108	1793112	1793390	-	1758598	1758772	34514
RPRC008135	KQ034119	200565	200713	+	88816	89088	111749		RPRC006028	KQ034219	491217	491365	+	525408	525503	34138
RPRC014845	KQ034062	3939324	3939347	+	3828142	3828151	111182		RPRC010405	KQ034282	47018	47151	-	13098	13266	33920
RPRC010846	KQ034181	213305	213500	+	102183	102389	111122		RPRC007506	KQ034133	1114517	1114741	+	1148573	1148637	33896
RPRC001072	KQ034244	162093	162183	-	272559	272707	110524		RPRC011417	KQ034192	348001	348182	+	381650	381821	33639
RPRC003711	KQ034059	4527310	4527437	+	4416888	4417005	110422		RPRC000523	KQ034084	2110961	2111126	+	2140622	2144587	33461
RPRC013084	KQ034140	616474	616489	+	506150	506160	110324		RPRC013091	KQ034145	683078	683272	+	715232	715928	32656
RPRC001545	KQ034102	480509	480632	+	370898	370908	109611		RPRC007196	KQ034326	104136	104141	+	136529	136725	32584
RPRC013176	KQ034097	581254	581422	+	471955	471967	109299		RPRC005803	KQ034397	51142	51310	-	18588	18740	32554
RPRC006735	KQ034729	122034	123138	+	12870	12881	109164		RPRC014167	KQ034570	89259	89474	-	57003	57011	32256
RPRC015183	KQ034199	216197	216219	+	107153	107387	109044		RPRC007750	KQ034163	927197	927300	+	959397	959413	32113
RPRC011229	KQ034159	1276674	1276863	+	1168172	1168306	108502		RPRC011455	KQ034319	585989	586168	-	553967	554064	32022
RPRC001836	KQ034067	3259768	3259806	+	3151565	3151721	108203		RPRC012451	KQ034227	864306	864493	+	896262	896317	31824
RPRC008472	KQ034106	1296382	1296576	-	1404257	1404355	107779		RPRC001904	KQ034057	8548104	8548280	-	8516453	8516593	31651
RPRC013192	KQ034068	1009441	1009531	+	902187	902484	107254		RPRC002940	KQ034278	276201	276408	-	244990	245489	31211
RPRC012054	KQ034059	2385941	2386122	+	2278743	2278907	107198		RPRC001132	KQ034165	353775	353816	-	322849	322868	30926
RPRC000236	KQ034152	1312888	1313105	-	1419051	1419316	106211		RPRC002620	KQ034248	916150	916333	-	885353	885736	30797
RPRC014862	KQ034511	120476	120535	-	225804	225971	105436		RPRC011299	KQ034159	868726	868914	-	838067	838847	30659
RPRC014795	KQ034314	214355	215110	+	109184	109450	105171		RPRC001228	KQ034298	222730	222778	-	192225	200144	30505
RPRC003634	KQ034057	5048165	5048403	-	5152343	5152593	104190		RPRC003533	KQ034057	4653842	4653905	+	4681718	4684193	30288
RPRC011006	KQ034402	224197	224325	-	327219	328335	104010		RPRC011517	KQ034081	2550082	2550316	+	2579874	2580160	29844
RPRC013306	KQ034473	217724	217807	-	320597	321386	103579		RPRC005110	KQ034161	1041993	1042275	-	1012527	1014220	29466
RPRC009927	KQ034524	114847	114862	+	11558	11685	103289		RPRC001965	KQ034092	660124	660295	+	689697	689713	29418
RPRC000523	KQ034084	2101391	2101666	+	1998108	1999380	103283		RPRC010410	KQ034614	178475	178601	-	149613	151317	28862
RPRC012331	KQ034103	601595	601775	+	498813	499180	102782		RPRC008076	KQ034264	34821	34885	-	6013	11302	28808
RPRC005803	KQ034397	56395	56429	-	158326	158873	102444		RPRC001450	KQ034145	92753	92764	+	119544	121402	28638
RPRC007498	KQ034386	473612	473636	-	575154	575328	101692		RPRC014704	KQ035021	47042	47254	-	18585	18595	28457
RPRC003040	KQ034068	2949603	2949660	+	2848115	2848935	101488		RPRC000219	KQ034102	200027	200098	-	171696	171978	28331
RPRC005664	KQ034343	198849	198973	+	97408	97664	101441		RPRC002826	KQ034174	422543	422746	-	394297	394693	28246
RPRC006614	KQ034057	6362101	6362323	+	6260988	6261031	101113		RPRC004065	KQ034730	59241	59498	+	87526	87649	28151
RPRC001200	KQ034520	213182	213236	-	313740	314285	101049		RPRC002397	KQ034134	1244423	1244531	+	1272510	1272623	28092
RPRC012977	KQ034063	820374	820576	+	719341	719553	101033		RPRC000553	KQ034426	40211	40265	-	12441	12489	27770
RPRC010916	KQ034179	92923	93037	-	193389	193812	100775		RPRC014102	KQ034552	136448	136691	-	108779	113991	27669
RPRC007316	KQ034306	189654	189765	-	290343	290489	100724		RPRC001495	KQ034088	364904	364929	-	337260	337303	27644
RPRC014175	KQ034076	2715981	2716176	-	2816295	2816656	100480		RPRC008400	KQ034169	1278292	1278532	-	1251336	1270734	26956
RPRC012845	KQ034079	476256	476421	-	576578	576752	100331		RPRC012138	KQ034112	1682177	1682451	+	1709105	1709115	26664
RPRC013394	KQ034106	350784	350906	+	250587	250676	100197		RPRC002314	KQ034398	65053	65223	-	38439	38650	26614
RPRC007597	KQ034058	3912425	3912498	+	3812496	3812621	99929		RPRC007498	KQ034386	465747	465770	-	439164	446657	26583
RPRC001109	KQ034309	422484	422493	-	520922	521100	98607		RPRC013975	KQ034076	2113318	2113506	-	2086755	2086902	26563
RPRC013421	KQ034105	1160040	1160160	-	1258344	1258533	98373		RPRC005791	KQ034397	467654	467756	-	441508	441606	26146
RPRC008569	KQ034064	2480691	2480758	+	2383748	2384121	96943		RPRC014012	KQ034832	68534	68554	-	42441	42842	26093
RPRC008903	KQ034196	496983	497248	-	594059	594096	96848		RPRC002904	KQ034084	1688268	1688362	+	1712252	1714271	25909
RPRC001918	KQ034151	670507	670534	-	766009	766655	96121		RPRC003582	KQ034057	5403036	5403270	-	5377211	5378737	25825
RPRC008255	KQ034693	23711	23975	-	119460	119816	95841		RPRC006303	KQ034733	59759	59849	-	34709	34752	25050
RPRC000404	KQ034059	42223	42248	-	137263	137931	95683		RPRC001255	KQ034412	488360	488419	+	513342	513464	25045
RPRC003416	KQ034437	460924	461158	+	365278	365479	95646		RPRC009505	KQ034270	447911	448200	-	422879	425997	25032
RPRC005066	KQ034178	1021477	1021846	+	925833	926526	95644		RPRC010765	KQ034181	508537	508716	+	531642	533708	24992
RPRC001989	KQ034076	2595103	2595263	+	2499553	2499784	95550		RPRC015032	KQ034105	1320985	1321205	-	1296047	1296435	24938
RPRC008639	KQ034057	2237969	2238146	+	2142546	2142556	95423		RPRC007501	KQ034386	331515	331667	-	306605	307229	24910
RPRC013059	KQ034098	724359	724411	-	819292	819641	95230		RPRC001896	KQ034057	4954030	4954042	+	4974873	4978897	24855
RPRC002970	KQ034063	2705990	2705997	-	2799131	2799519	93522		RPRC010590	KQ034898	31662	31679	-	6877	7357	24785
RPRC015273	KQ034201	641251	641461	-	734710	734970	93509		RPRC008639	KQ034057	2240517	2240593	+	2263034	2265236	24643
RPRC006526	KQ034269	843373	843536	+	750418	750567	92955		RPRC004533	KQ034588	30415	30424	+	54438	54890	24466
RPRC011737	KQ034207	459532	459571	-	551669	552354	92783		RPRC001625	KQ034066	2704614	2704631	-	2680171	2680276	24443
RPRC007170	KQ034310	226432	226554	+	133931	134143	92501		RPRC010665	KQ034200	112521	112586	+	135109	136744	24158
RPRC000986	KQ034264	710211	710252	-	802662	802727	92475		RPRC002723	KQ034176	1346282	1346440	-	1322202	1322788	24080
RPRC013013	KQ034530	122640	122835	-	215152	215240	92405		RPRC012893	KQ034394	281011	281158	-	256968	257396	24043
RPRC004896	KQ034117	829415	829441	-	921681	921716	92275		RPRC009430	KQ034108	2066944	2067030	+	2090213	2091072	24042
RPRC003676	KQ034106	2076111	2076133	-	2167479	2167872	91739		RPRC009990	KQ034328	105098	105160	-	81180	81207	23918
RPRC002472	KQ034096	1496542	1496632	+	1404951	1405144	91591		RPRC007963	KQ034130	1734976	1735129	+	1756093	1758439	23310
RPRC013111	KQ034140	587866	587878	+	496439	499976	91427		RPRC014935	KQ034127	189722	189752	+	209342	212964	23212
RPRC011857	KQ034476	128846	129002	+	37616	37694	91230		RPRC015326	KQ034119	1934827	1934884	+	1957420	1957970	23086
RPRC014320	KQ034569	121478	121505	-	212483	212732	91227		RPRC015030	KQ034105	1263989	1264209	+	1286053	1287019	22810
RPRC001999	KQ034058	2777182	2777185	+	2686315	2686797	90867		RPRC006526	KQ034269	850548	851015	+	873691	873809	22794
RPRC001962	KQ034163	392725	392770	-	483166	483394	90624		RPRC007810	KQ034439	283694	283789	+	306296	306409	22620
RPRC014976	KQ034060	1237898	1238093	-	1328561	1328627	90534		RPRC004429	KQ034825	32473	32575	+	47731	55141	22566
RPRC000610	KQ034143	68782	69002	-	158629	159008	90006		RPRC004433	KQ034101	584356	584538	-	561835	562087	22521
RPRC003862	KQ034349	104534	104667	+	14565	14661	89969		RPRC003178	KQ034421	268478	268661	+	290964	291175	22514
RPRC001076	KQ034449	133454	133624	+	43775	43817	89679		RPRC009102	KQ035227	12131	12391	+	34609	34633	22242
RPRC002000	KQ034058	3394449	3394467	-	3484045	3484056	89589		RPRC008021	KQ034233	456431	456657	+	478758	478874	22217
RPRC006695	KQ034087	221881	221899	+	132440	132908	89441		RPRC009364	KQ034539	283747	283920	-	261676	264959	22071
RPRC005698	KQ034395	212412	212493	+	123091	123204	89321		RPRC003559	KQ034057	4421071	4421125	-	4399324	4399410	21747
RPRC002781	KQ034095	2059360	2060401	+	1970039	1970242	89321		RPRC009325	KQ034092	2273699	2273785	+	2289882	2295336	21551
RPRC012206	KQ034112	557203	557320	+	468001	468267	89202		RPRC014813	KQ034511	52148	52248	+	73658	73671	21423
RPRC007988	KQ034090	2218112	2218401	+	2129336	2129384	88776		RPRC011459	KQ034099	1934407	1934519	-	1913046	1913089	21361
RPRC009599	KQ034224	328245	328263	+	239695	239886	88550		RPRC000195	KQ034099	204863	205273	-	183590	183707	21273
RPRC007472	KQ034266	253701	253781	+	165601	165636	88100		RPRC013544	KQ034105	862425	862520	-	841165	841186	21260
RPRC014215	KQ034410	481580	481601	+	393589	393710	87991		RPRC012887	KQ034394	159300	159387	+	178619	180545	21158
RPRC004338	KQ034644	155433	155580	+	67491	67559	87942		RPRC014866	KQ034127	849263	849455	+	869947	870605	21150
RPRC004351	KQ034546	130408	130571	+	42542	43298	87866		RPRC014672	KQ034377	461285	461547	+	474455	482583	21036
RPRC009312	KQ034264	657625	657704	+	570205	570499	87420		RPRC003360	KQ034060	2978157	2978340	-	2957123	2957413	21034
RPRC008762	KQ034307	744164	744278	+	657701	657718	86463		RPRC007974	KQ034130	1363724	1364132	-	1342762	1342930	20962
RPRC009512	KQ034091	1337670	1337676	-	1423494	1424027	86351		RPRC000624	KQ034737	112294	112305	-	91376	96321	20918
RPRC006655	KQ034152	1524442	1524656	+	1438100	1438246	86342		RPRC008310	KQ034251	624073	624108	+	643493	644927	20819
RPRC012384	KQ034202	1131416	1131684	-	1216831	1217940	86256		RPRC000286	KQ034130	157324	157347	-	136707	146350	20617
RPRC001094	KQ034280	50085	50098	-	135066	135242	85144		RPRC001084	KQ034310	472751	472783	+	491449	493399	20616
RPRC003831	KQ034062	832885	833126	-	918024	918157	85031		RPRC013819	KQ034090	871203	871339	+	891620	891952	20613
RPRC003774	KQ034284	130144	130266	-	214265	214540	84274		RPRC011787	KQ034254	97056	97174	+	117616	117695	20521
RPRC001491	KQ034179	1336874	1337010	+	1252757	1254092	84117		RPRC007494	KQ034386	380267	380484	+	380267	400969	20485
RPRC013367	KQ034106	692501	692611	+	608663	608731	83838		RPRC014036	KQ034154	1372143	1372335	-	1351714	1351827	20429
RPRC006804	KQ034192	39532	39550	-	122958	123148	83598		RPRC002803	KQ034393	223429	223449	-	203058	204459	20371
RPRC001498	KQ034265	602846	602864	-	686003	686123	83259		RPRC000605	KQ034129	1078453	1078720	+	1098701	1099069	20349
RPRC008410	KQ034425	442246	442356	+	359038	359190	83208		RPRC002639	KQ034302	608901	609067	+	629267	629376	20309
RPRC005210	KQ034222	54329	54436	-	136311	136381	81945		RPRC001138	KQ034305	71238	71441	-	50935	51143	20303
RPRC001759	KQ034091	1686988	1687082	+	1605090	1605318	81898		RPRC009128	KQ034146	99565	99656	+	116945	119817	20161
RPRC007556	KQ034081	287551	287659	+	205744	206263	81807		RPRC011628	KQ034082	739628	739826	+	759609	759956	20130
RPRC004621	KQ034313	693607	693826	-	775015	775274	81448		RPRC012286	KQ034056	7780145	7780316	-	7760060	7760452	20085
RPRC012438	KQ034093	593541	593724	+	512184	512559	81357		RPRC010356	KQ034056	13326295	13326524	+	13346287	13346540	20016
RPRC010233	KQ034279	345137	345220	-	425767	426114	80894		RPRC015250	KQ034701	63192	63396	+	75343	83407	20011
RPRC005228	KQ034531	140284	140383	+	59766	59893	80518		RPRC014293	KQ034076	187144	187156	+	206668	206980	19824
RPRC000995	KQ034257	776046	776378	-	856151	856294	79916		RPRC004357	KQ034573	71867	72146	+	91784	91927	19781
RPRC010659	KQ034572	131172	131190	+	51346	51364	79826		RPRC008597	KQ034057	2710939	2711136	-	2691159	2691614	19780
RPRC014824	KQ034070	2041069	2041181	+	1961268	1961294	79801		RPRC001614	KQ034249	746054	746066	-	726283	728537	19771
RPRC008671	KQ034191	340634	340773	-	420255	420414	79641		RPRC005941	KQ034066	858839	859022	-	839099	844977	19740
RPRC007109	KQ034115	1446188	1446390	+	1367510	1367661	78678		RPRC013347	KQ034117	1132708	1132875	-	1112972	1114343	19736
RPRC011891	KQ034083	930860	931063	+	852458	852520	78402		RPRC001498	KQ034265	601986	602009	-	582251	584964	19735
RPRC000993	KQ034283	400506	401526	+	322515	322959	77991		RPRC012169	KQ034070	1947822	1947864	-	1928123	1928230	19699
RPRC014275	KQ034076	456636	456639	-	534434	534625	77986		RPRC007514	KQ034386	404075	404220	-	384443	390696	19632
RPRC001318	KQ034144	1588979	1589015	+	1511818	1512150	77161		RPRC012001	KQ034188	204113	204242	+	217115	223874	19632
RPRC013881	KQ034111	645932	645998	-	721508	722979	76981		RPRC001680	KQ034154	307174	307217	-	287625	288474	19549
RPRC004972	KQ034064	1519413	1519532	-	1596232	1596294	76762		RPRC000264	KQ034371	514189	514526	+	532984	533981	19455
RPRC009143	KQ034073	2159171	2159238	+	2082697	2083033	76474		RPRC004721	KQ034532	60848	61091	+	80361	80535	19444
RPRC003507	KQ034059	3369973	3370207	-	3445299	3445685	75478		RPRC005481	KQ034131	1729183	1729259	-	1709777	1713835	19406
RPRC015037	KQ034105	2123833	2123911	-	2199030	2199199	75288		RPRC011494	KQ034058	3099835	3100098	+	3119061	3119495	19397
RPRC010196	KQ034137	660724	660757	-	735014	735470	74713		RPRC005396	KQ034066	2623460	2623913	+	2643195	2643309	19396
RPRC006863	KQ034645	44026	44230	-	116994	118466	74236		RPRC000532	KQ034061	824784	824924	-	805540	805663	19244
RPRC001904	KQ034057	8551253	8551424	-	8624789	8624919	73495		RPRC008251	KQ034065	1513961	1514120	-	1494756	1497997	19205
RPRC011363	KQ034204	819944	820091	-	893473	893494	73403		RPRC014952	KQ034489	296272	296411	+	315452	315556	19145
RPRC012242	KQ034213	679690	679795	-	752484	752966	73171		RPRC013253	KQ034778	23924	24143	-	4797	4941	19127
RPRC007629	KQ034449	219029	219193	-	292030	292298	73105		RPRC013441	KQ035105	44094	44374	-	24976	25201	19118
RPRC001718	KQ034141	1566666	1566669	-	1637905	1638293	71624		RPRC002801	KQ034393	465918	466089	+	482615	485179	19090
RPRC000575	KQ034063	3861426	3861459	-	3932870	3932969	71510		RPRC005420	KQ034275	648617	648632	+	667677	667718	19086
RPRC000863	KQ034756	74907	74943	+	3829	3839	71078		RPRC004543	KQ034089	1440519	1440704	+	1459405	1459701	18997
RPRC004638	KQ034059	5321629	5321728	-	5392417	5392622	70894		RPRC001606	KQ034119	1632683	1632757	+	1651349	1651732	18975
RPRC014716	KQ034294	483388	483856	+	412525	412627	70863		RPRC002802	KQ034393	398052	398257	+	417088	417103	18846
RPRC007776	KQ034179	1211775	1211962	+	1141158	1141236	70617		RPRC003182	KQ034591	26863	26961	-	8047	8106	18816
RPRC005592	KQ034289	738902	738962	+	668308	668543	70594		RPRC012937	KQ034574	221721	221871	-	203003	206013	18718
RPRC013403	KQ034230	224974	225031	-	295120	295354	70323		RPRC000548	KQ034587	25061	25110	-	6369	6871	18692
RPRC011515	KQ034081	2664256	2664443	+	2594040	2594278	70216		RPRC002414	KQ034678	104129	104228	+	122651	122882	18654
RPRC011741	KQ034082	1199785	1199970	-	1269943	1270013	70043		RPRC003967	KQ034454	257696	257917	-	239078	256100	18618
RPRC011168	KQ034189	857692	857848	+	787853	787913	69839		RPRC008464	KQ034328	721275	721431	+	739507	740042	18611
RPRC003946	KQ034164	1024660	1024752	-	1094519	1094555	69803		RPRC006950	KQ034056	1166949	1167190	-	1148344	1151028	18605
RPRC009851	KQ034304	753306	753340	+	683753	683869	69553		RPRC000986	KQ034264	682631	682755	-	664103	664246	18528
RPRC010528	KQ034356	301910	302021	+	232425	232489	69485		RPRC007613	KQ034327	637857	637976	+	639006	656493	18517
RPRC002865	KQ034084	1486593	1486789	+	1417341	1417520	69252		RPRC011862	KQ034066	1675962	1676093	+	1692413	1694510	18417
RPRC001739	KQ034065	2597754	2597869	+	2528810	2528819	68944		RPRC014326	KQ034126	1348348	1348367	+	1362641	1366703	18336
RPRC012796	KQ034081	950814	951085	-	1019422	1019856	68771		RPRC010409	KQ034195	101349	101534	+	117173	119847	18313
RPRC000815	KQ034278	53737	53868	-	122324	122340	68472		RPRC002789	KQ034458	425682	426030	+	444217	444224	18194
RPRC014333	KQ034228	588827	588885	+	520380	520399	68447		RPRC001709	KQ034061	2913641	2913833	-	2895471	2898619	18170
RPRC010006	KQ034328	362672	362693	-	430457	431129	68436		RPRC003576	KQ034497	163422	163521	-	145281	145559	18141
RPRC003971	KQ034454	111325	111413	-	179477	179716	68303		RPRC006066	KQ034063	3829506	3829646	-	3811537	3811880	17969
RPRC013413	KQ034097	1006694	1006765	-	1074716	1075039	68274		RPRC003404	KQ034630	73609	73674	-	55672	55721	17937
RPRC014528	KQ034056	10605447	10605559	+	10537290	10537355	68157		RPRC000167	KQ034056	12153747	12153942	-	12135875	12136011	17872
RPRC010209	KQ034137	519236	519338	-	586567	586877	67539		RPRC005035	KQ034178	1283674	1283686	-	1265836	1269952	17838
RPRC011334	KQ034181	990605	990668	-	1057899	1058131	67463		RPRC006544	KQ034453	408989	409165	-	391152	394454	17837
RPRC011636	KQ034110	1358979	1359192	-	1425314	1425817	66625		RPRC014173	KQ034076	2676331	2676483	-	2658510	2658519	17821
RPRC000740	KQ034718	11409	11412	-	77289	77990	66578		RPRC010855	KQ034288	708375	708546	-	690571	696675	17804
RPRC001248	KQ034056	683256	683346	-	749502	749745	66399		RPRC002042	KQ034059	630169	630187	-	612377	612392	17792
RPRC005017	KQ034281	147542	147625	-	213508	213854	66229		RPRC002743	KQ034095	1943065	1943244	-	1925280	1927340	17785
RPRC013282	KQ034225	667129	667234	-	732535	733001	65767		RPRC004907	KQ034396	552891	552929	-	535181	535290	17710
RPRC003903	KQ034064	879315	879464	+	813634	813659	65681		RPRC002031	KQ034089	2123532	2123661	-	2105897	2107774	17635
RPRC006663	KQ034152	1610034	1610107	+	1544465	1544540	65569		RPRC006048	KQ034219	438235	438387	-	420621	422923	17614
RPRC010876	KQ034609	176031	176146	-	241074	241511	65365		RPRC010615	KQ034604	111056	111193	-	93463	97637	17593
RPRC009294	KQ034264	252075	252303	+	187134	187568	64941		RPRC001047	KQ034342	693144	693464	+	710847	710996	17532
RPRC008785	KQ034307	606558	606695	-	670869	671445	64750		RPRC001144	KQ034355	654048	654150	+	671553	671662	17512
RPRC000536	KQ034065	290040	290138	+	225955	226106	64085		RPRC007429	KQ034431	475984	476329	-	458507	461498	17477
RPRC002736	KQ034302	240086	240231	-	303814	304089	63858		RPRC010609	KQ034612	16544	16626	+	30769	33861	17235
RPRC010324	KQ034098	1140095	1140103	+	1076439	1076468	63656		RPRC007224	KQ034291	309360	309510	-	292232	293262	17128
RPRC008838	KQ034571	211570	211633	+	148098	148174	63472		RPRC003757	KQ034059	3771542	3771588	+	3780453	3788682	17094
RPRC010913	KQ034667	47715	47892	-	111071	111363	63471		RPRC003978	KQ034194	415000	415109	-	397910	399589	17090
RPRC008539	KQ034147	1292932	1292948	+	1229751	1229839	63181		RPRC013586	KQ034125	980339	980425	+	993977	997362	16937
RPRC005558	KQ034066	2092124	2092271	-	2154900	2155240	62969		RPRC005095	KQ034245	892470	892625	-	875542	875671	16928
RPRC011396	KQ034204	645027	645102	-	707617	707937	62835		RPRC002749	KQ034095	2345688	2346139	+	2362619	2363052	16913
RPRC006029	KQ034141	585871	586127	-	648531	648626	62499		RPRC009599	KQ034224	329144	329306	+	346136	346164	16858
RPRC000876	KQ034776	22061	22160	-	84350	84652	62492		RPRC004213	KQ034258	221225	221248	+	237799	238066	16818
RPRC013243	KQ034184	892125	892174	+	829992	830163	62133		RPRC000849	KQ035782	7116	7317	+	21670	24102	16785
RPRC009921	KQ034392	475248	475482	-	536742	536956	61474		RPRC011210	KQ034288	643620	643634	+	658854	660376	16742
RPRC007876	KQ034371	450902	451079	+	389822	390559	61080		RPRC002660	KQ034130	907370	907491	-	890667	892117	16703
RPRC008334	KQ034251	551465	551673	+	490512	491778	60953		RPRC002824	KQ034457	427266	427386	+	442970	444077	16691
RPRC002045	KQ034059	1844417	1844504	+	1783512	1783858	60905		RPRC012135	KQ034112	1488086	1488425	-	1471412	1475924	16674
RPRC003767	KQ034062	477464	477548	-	538059	538388	60840		RPRC008962	KQ034185	1238223	1238433	+	1254943	1255052	16619
RPRC004951	KQ034268	242342	242396	+	181539	181646	60803		RPRC010380	KQ034398	30202	30322	-	13596	15037	16606
RPRC003632	KQ034060	2493495	2493669	+	2432844	2433437	60651		RPRC013244	KQ034140	31764	31811	+	40770	48404	16593
RPRC005282	KQ034062	1289781	1289930	-	1350055	1350276	60346		RPRC013983	KQ034585	33304	33387	-	16778	18209	16526
RPRC004974	KQ034117	628600	628622	-	688751	688948	60326		RPRC003040	KQ034068	2962742	2962795	+	2972874	2979317	16522
RPRC013443	KQ034127	1534571	1534610	+	1474315	1474357	60256		RPRC000444	KQ034075	908879	908886	+	919511	925356	16470
RPRC005602	KQ034171	1339284	1339453	+	1279073	1279290	60211		RPRC004985	KQ034182	947268	947651	-	930834	937548	16434
RPRC013205	KQ034140	132842	132967	-	192649	192804	59837		RPRC001849	KQ034056	5535371	5535539	+	5549043	5551962	16423
RPRC012857	KQ034104	1757904	1758118	+	1699460	1699521	58444		RPRC002118	KQ034065	22821	23121	+	38198	39535	16414
RPRC001182	KQ034061	452113	452124	+	393892	394098	58221		RPRC014082	KQ034247	171243	171256	+	187187	187618	16362
RPRC015447	KQ034218	818733	818950	+	760608	760949	58125		RPRC000809	KQ035276	18125	18256	-	1830	2282	16295
RPRC010180	KQ034137	427072	427276	+	369816	370351	57256		RPRC002626	KQ034074	1324206	1324350	+	1330524	1340572	16222
RPRC003653	KQ034060	2822965	2822980	-	2879351	2879992	57012		RPRC010529	KQ034330	520780	520994	+	533038	537148	16154
RPRC001781	KQ034072	1859440	1859597	+	1802617	1802770	56823		RPRC002882	KQ034635	168068	168210	+	179896	184346	16136
RPRC001217	KQ034164	1421512	1421515	+	1364940	1364982	56572		RPRC009480	KQ034059	2448540	2448695	+	2461939	2464797	16102
RPRC001580	KQ034109	724315	724322	-	780416	780628	56306		RPRC000866	KQ034759	12851	13034	+	21653	29131	16097
RPRC005507	KQ034171	1079362	1079544	-	1135598	1135671	56127		RPRC004836	KQ034190	532254	532378	-	516237	516253	16017
RPRC012203	KQ034301	624037	624194	+	568158	568382	55879		RPRC010782	KQ034226	454388	454420	-	438379	438472	16009
RPRC008942	KQ034197	616844	616998	-	672416	672562	55564		RPRC002968	KQ034115	582738	582828	-	566768	567134	15970
RPRC008074	KQ034264	71761	71768	-	126443	126815	55047		RPRC015111	KQ034103	1691448	1691517	-	1675501	1675709	15947
RPRC014691	KQ034261	832439	832513	+	777392	777512	55047		RPRC000045	KQ034117	205074	205209	+	216352	221128	15919
RPRC006928	KQ034080	631604	631701	-	686563	686651	54950		RPRC010251	KQ034098	1442344	1442393	+	1456869	1458110	15717
RPRC010980	KQ034183	1195499	1195739	+	1140603	1140815	54896		RPRC000159	KQ034308	686206	686534	+	692879	702206	15672
RPRC006150	KQ034369	70504	70605	+	15681	15705	54823		RPRC009771	KQ034409	116342	116573	-	100688	104870	15654
RPRC010931	KQ034080	2755443	2755565	+	2701193	2701667	54250		RPRC007108	KQ034195	895918	896057	+	897840	911706	15649
RPRC007565	KQ034081	702122	702210	+	647908	647964	54214		RPRC001354	KQ034218	950550	950577	-	934944	935004	15606
RPRC005904	KQ034283	104304	104417	-	156594	158536	54119		RPRC000663	KQ034808	20670	20898	-	5110	5200	15560
RPRC011951	KQ034097	1960773	1960823	-	2014681	2014897	54074		RPRC003786	KQ034117	1927059	1927253	+	1941038	1942764	15511
RPRC007179	KQ034467	338323	338534	-	392203	392353	53819		RPRC001525	KQ034188	623588	623611	+	638571	639063	15452
RPRC011241	KQ034193	1256019	1256410	+	1202239	1202540	53780		RPRC001753	KQ034078	941632	941797	+	955358	957188	15391
RPRC009824	KQ034116	361131	361180	+	307383	307386	53748		RPRC012381	KQ034202	742722	742908	-	727336	728569	15386
RPRC004586	KQ034293	359369	359509	-	412976	413150	53641		RPRC001318	KQ034144	1604540	1604557	+	1615417	1619882	15325
RPRC007974	KQ034130	1365414	1365807	-	1419162	1419354	53547		RPRC013129	ACPB03025381	20357	20510	-	5040	5136	15317
RPRC001770	KQ034079	2059718	2059763	+	2006191	2007008	53527		RPRC009709	KQ034918	64841	64920	-	49542	53412	15299
RPRC008538	KQ034147	1363415	1363449	+	1309922	1310288	53493		RPRC010916	KQ034179	92277	92496	-	77014	77149	15263
RPRC009774	KQ034116	1083500	1083635	+	1030007	1030220	53493		RPRC014826	KQ034314	533793	534179	+	549100	549437	15258
RPRC007600	KQ034058	4008531	4008608	+	3955284	3955449	53247		RPRC001185	KQ034401	369496	369571	+	384511	384729	15158
RPRC012604	KQ034495	374040	374238	+	320985	321346	53055		RPRC010592	KQ034118	421173	421377	+	428518	436533	15156
RPRC001411	KQ034210	360894	361032	-	413896	414063	53031		RPRC003552	KQ034057	4492430	4492567	+	4507140	4507550	14983
RPRC013775	KQ034096	205334	205498	+	152341	152445	52993		RPRC012285	KQ034056	7684175	7684324	-	7669227	7669234	14948
RPRC000365	KQ034121	1878374	1878430	-	1930815	1930954	52524		RPRC004401	KQ034240	391460	391793	-	376559	376784	14901
RPRC010877	KQ034697	157958	158035	+	105444	105699	52514		RPRC007975	KQ034130	1357614	1357841	-	1342762	1342930	14852
RPRC014494	KQ034069	2656508	2656758	-	2708973	2709254	52496		RPRC011798	KQ034066	1605885	1606033	-	1591051	1593035	14834
RPRC004846	KQ034380	308479	308636	+	256112	256239	52367		RPRC013210	KQ034098	39724	39863	+	50906	54643	14780
RPRC005729	KQ034397	183474	183650	-	235442	235792	52142		RPRC008664	KQ034062	1930698	1930905	-	1916003	1920400	14695
RPRC011178	KQ034132	1019229	1019449	+	967334	967631	51895		RPRC000145	KQ034298	259923	260048	-	245295	249711	14628
RPRC003930	KQ034064	654675	654711	-	706488	706568	51857		RPRC002223	KQ035069	35646	35838	+	50401	50429	14591
RPRC010988	KQ034244	611937	612044	-	662677	663860	51816		RPRC005106	KQ034366	626175	626313	-	611612	611777	14563
RPRC001988	KQ034076	2323537	2323926	-	2375598	2375711	51785		RPRC013074	KQ034384	583853	583947	-	569291	576353	14562
RPRC014042	KQ034247	412539	412640	-	463821	463976	51336		RPRC003151	KQ034317	216871	216878	+	230915	231421	14543
RPRC005374	KQ034145	1682831	1683219	+	1631788	1631994	51043		RPRC015372	KQ034196	269247	269309	-	254747	254782	14500
RPRC003452	KQ034361	232545	232800	-	283500	283593	50793		RPRC012767	KQ034523	123992	124130	-	109619	110021	14373
RPRC002535	KQ034510	170045	170151	-	220262	220805	50654		RPRC001200	KQ034520	201013	201042	-	186662	187586	14351
RPRC001595	KQ034112	621058	621233	-	671563	671836	50603		RPRC000333	KQ034171	1029272	1029550	-	1014942	1021633	14330
RPRC014965	KQ034120	1938738	1938742	+	1888222	1888532	50516		RPRC007972	KQ034188	819144	819293	+	832295	833589	14296
RPRC003264	KQ034203	525905	526112	+	475432	475586	50473		RPRC008176	KQ034533	205425	205524	-	191139	191577	14286
RPRC009717	KQ034208	511667	511830	+	461223	461329	50444		RPRC014388	KQ034516	288453	288609	-	274208	274456	14245
RPRC005018	KQ034708	104545	104707	+	54331	54470	50214		RPRC003630	KQ034420	320916	321026	+	329745	335253	14227
RPRC005880	KQ034063	3823229	3823257	-	3873308	3873319	50062		RPRC002678	KQ034302	707030	707071	+	720868	721293	14222
RPRC006511	KQ034057	6999041	6999104	-	7048786	7048952	49848		RPRC009880	KQ034304	31450	31567	-	17283	22884	14167
RPRC011469	KQ034319	708209	708370	+	658598	658817	49611		RPRC008972	KQ034909	48912	49121	+	62234	63281	14160
RPRC001517	KQ034120	528822	528825	+	479234	479311	49588		RPRC005136	KQ034366	97125	97305	-	82988	83296	14137
RPRC004789	KQ034083	2265635	2266144	-	2315351	2315728	49584		RPRC005842	KQ034276	579906	580242	-	565788	565803	14118
RPRC003886	KQ034134	1620313	1620493	-	1669911	1670055	49562		RPRC001942	KQ034243	537958	538000	+	550583	552068	14068
RPRC013044	KQ034088	2174771	2174991	-	2224198	2224316	49325		RPRC009943	KQ034304	651823	651975	-	637782	645066	14041
RPRC007231	KQ034306	84826	84884	+	35707	35766	49119		RPRC004625	KQ035082	38403	38553	-	24367	24906	14036
RPRC011760	KQ034058	5527186	5527278	-	5576247	5576366	49088		RPRC005778	KQ034283	427713	427841	-	413726	423945	13987
RPRC013860	KQ034059	163258	163306	-	212007	212378	49072		RPRC002331	KQ034187	431103	431138	+	444496	445097	13959
RPRC007849	KQ034173	549016	549165	+	500053	500086	48963		RPRC008123	KQ034065	1545059	1545216	+	1559003	1559170	13954
RPRC006513	KQ034162	1473422	1473670	-	1522410	1522563	48893		RPRC009659	KQ034205	926854	926992	+	927663	940945	13953
RPRC010194	KQ034108	239914	240041	+	191406	191417	48508		RPRC011617	KQ034110	1299583	1300232	+	1311605	1314173	13941
RPRC012759	KQ034067	3327990	3328042	+	3279485	3279702	48505		RPRC007721	KQ034073	1157106	1157273	-	1143168	1146739	13938
RPRC011907	KQ034202	109032	109221	+	60723	60786	48309		RPRC004934	KQ034143	18106	18228	-	4235	4439	13871
RPRC008233	KQ034274	449411	449645	+	401210	407743	48201		RPRC005948	KQ034211	180472	180607	-	166615	171232	13857
RPRC004068	KQ034512	55070	55533	-	103239	103403	47870		RPRC007111	KQ034156	426792	426992	-	412937	413806	13855
RPRC007941	KQ034158	1230520	1230569	+	1182670	1182750	47850		RPRC000193	KQ034056	1118325	1118480	+	1132043	1132297	13817
RPRC006287	KQ034219	564908	564914	-	612655	612760	47846		RPRC004761	KQ034099	886314	887760	+	900995	901561	13801
RPRC013131	KQ034211	578744	578797	+	530987	531259	47757		RPRC006797	KQ034414	469479	469512	+	483197	483220	13708
RPRC009193	KQ034063	1279600	1279799	-	1325740	1326269	46470		RPRC008660	KQ034062	2614115	2614433	-	2600440	2604939	13675
RPRC011201	KQ034374	91705	91790	+	45243	45495	46462		RPRC004440	KQ034854	30301	30303	-	16634	16834	13667
RPRC009732	KQ034107	629079	629313	-	675297	675698	46385		RPRC011325	KQ035557	21723	21909	-	8066	10866	13657
RPRC007435	KQ034057	7660533	7660687	+	7614518	7614831	46015		RPRC005023	KQ034089	2034469	2034730	-	2020828	2021138	13641
RPRC005853	KQ034276	690861	690974	+	644891	645176	45970		RPRC000109	KQ034211	134480	134732	-	120860	134732	13620
RPRC008641	KQ034057	2051169	2051221	+	2005402	2005707	45767		RPRC009034	KQ034077	30115	30230	+	39622	43821	13591
RPRC009797	KQ034234	73950	73980	-	119191	119385	45405		RPRC000760	KQ035430	16601	16799	-	3044	3110	13557
RPRC015229	KQ034193	455122	455425	-	500385	500702	45277		RPRC013720	KQ034411	152897	152943	-	139349	153240	13548
RPRC004857	KQ034190	434567	434900	-	479784	480143	45243		RPRC002012	KQ034060	2748752	2748794	-	2735276	2738150	13476
RPRC010071	KQ034206	180534	180607	-	225462	225684	45077		RPRC009439	KQ034324	197637	197844	-	184169	192572	13468
RPRC011372	KQ034181	1282458	1282547	+	1237488	1237544	44970		RPRC006957	KQ034094	1653260	1653290	+	1666059	1666734	13444
RPRC010089	KQ034309	575387	575540	+	530434	530755	44953		RPRC014691	KQ034261	834402	834504	+	836663	847938	13434
RPRC005278	KQ034088	99980	100178	+	55166	55305	44814		RPRC005643	KQ034605	156816	156921	-	143404	144000	13412
RPRC007729	KQ034073	1020812	1020837	+	976484	976715	44328		RPRC009446	KQ034108	1942662	1943276	-	1929251	1930204	13411
RPRC007978	KQ034130	1328865	1328938	+	1284788	1284796	44077		RPRC009705	KQ034464	250707	250818	-	237312	240904	13395
RPRC014471	KQ034056	8196400	8196536	-	8239780	8240109	43573		RPRC001051	KQ034389	288583	288729	+	302012	302123	13394
RPRC009310	KQ034082	1743676	1743816	+	1700257	1700441	43419		RPRC007387	KQ034300	476917	477072	+	477687	490419	13347
RPRC014873	KQ034127	664056	664290	+	620831	620844	43225		RPRC000710	KQ035098	35375	35420	+	42786	48744	13324
RPRC008533	KQ034113	942417	942696	+	899211	899495	43206		RPRC014648	KQ034377	575451	575646	+	588647	588957	13311
RPRC005618	KQ034605	68229	68308	+	25034	25091	43195		RPRC006267	KQ034146	1254393	1254627	-	1241107	1247106	13286
RPRC000473	KQ034057	3143892	3144121	-	3187108	3187211	43090		RPRC013367	KQ034106	708093	708367	+	716785	721644	13277
RPRC009544	KQ034727	121168	121280	+	78196	78732	42972		RPRC008982	KQ034271	866287	866601	+	866287	879860	13259
RPRC015039	KQ034572	227156	227190	-	269949	270145	42955		RPRC010594	KQ034118	395951	396075	-	382697	384406	13254
RPRC014174	KQ034515	281415	281552	+	238630	239531	42785		RPRC013283	KQ034184	1001075	1001326	-	987830	1001326	13245
RPRC000107	KQ034340	110932	111116	+	68295	68727	42637		RPRC000529	KQ034158	137198	137282	-	123967	137282	13231
RPRC007108	KQ034195	829474	829555	+	786983	787156	42491		RPRC015169	KQ034061	2696813	2697924	+	2710856	2711085	13161
RPRC008449	KQ034328	611509	611717	+	569305	569751	42204		RPRC009864	KQ034354	620850	621008	+	626226	634161	13153
RPRC008894	KQ034459	321601	322140	+	279908	280475	41693		RPRC007452	KQ034493	13208	13403	+	24466	26541	13138
RPRC002693	KQ034126	647624	647902	-	689146	689464	41562		RPRC007615	KQ034327	655956	656497	-	642819	656497	13137
RPRC010358	KQ034056	12998861	12998904	-	13040085	13040346	41442		RPRC013240	KQ034097	252087	252249	+	265029	265377	13128
RPRC005545	KQ034131	1305985	1306189	-	1346584	1347500	41311		RPRC008965	KQ034369	449116	449273	-	436019	436212	13097
RPRC006805	KQ034405	233700	233707	-	274582	274786	41079		RPRC000082	KQ034073	2055258	2055504	-	2042178	2042417	13080
RPRC003319	KQ034062	41641	41848	+	661	699	40980		RPRC014810	KQ034382	219130	219146	-	206050	207396	13080
RPRC010232	KQ034404	52382	52434	-	93085	93179	40745		RPRC001172	KQ034395	368809	369069	+	381342	382146	13077
RPRC007398	KQ034431	55722	55871	-	96218	96460	40589		RPRC005982	KQ034360	565056	565272	+	573849	578258	12986
RPRC004274	KQ034781	57713	57726	+	17184	17452	40529		RPRC007735	KQ034179	1352542	1352773	+	1365529	1365741	12968
RPRC002928	KQ034063	2404035	2404047	+	2363586	2363780	40449		RPRC012035	KQ034173	863499	863559	-	850540	850954	12959
RPRC011303	KQ034204	971407	971580	+	930997	931169	40410		RPRC010180	KQ034137	435948	436044	+	448859	448995	12951
RPRC015266	KQ034074	100203	100255	-	140239	140561	40306		RPRC006857	KQ034080	315976	316056	-	303027	306284	12949
RPRC001061	KQ034617	5523	5560	-	45193	45469	39909		RPRC006654	KQ034729	114426	114573	-	101497	101655	12929
RPRC005207	KQ034088	247082	247271	+	207211	207442	39871		RPRC001975	KQ034152	360679	360952	-	347819	349230	12860
RPRC011889	KQ034789	46410	46470	+	6735	6881	39675		RPRC008299	KQ034065	1095685	1095757	+	1107761	1108617	12860
RPRC001416	KQ034441	15461	15471	-	55010	55078	39607		RPRC001663	KQ034113	329882	330023	+	337032	342880	12857
RPRC013517	KQ034097	209981	210167	+	170711	170893	39270		RPRC002751	KQ034302	180828	181011	-	167971	168954	12857
RPRC013968	KQ034076	2194959	2195073	-	2234149	2234274	39201		RPRC004343	KQ034537	29834	29983	+	42814	42835	12852
RPRC002386	KQ034134	1428141	1428273	-	1466898	1467413	39140		RPRC005072	KQ034138	1498685	1498865	+	1511131	1511694	12829
RPRC006128	KQ034250	269389	269523	+	230340	230567	39049		RPRC006137	KQ034250	827429	827440	-	814609	818008	12820
RPRC010582	KQ034062	3519995	3520143	-	3558582	3558865	38722		RPRC002018	KQ034060	4398332	4399044	-	4385522	4386983	12810
RPRC004992	KQ034117	501920	501924	-	540377	540602	38678		RPRC007445	KQ034166	486581	486722	-	473827	474069	12754
RPRC006670	KQ034922	61109	61328	+	23062	23501	38047		RPRC006808	KQ034414	115414	115454	-	102663	106108	12751
RPRC004755	KQ034117	747481	747548	+	709576	709810	37905		RPRC003099	KQ034112	944658	944886	+	957291	957635	12749
RPRC001830	KQ034062	3906975	3906981	+	3869071	3869451	37904		RPRC006750	KQ034118	1840129	1840215	-	1827413	1827601	12716
RPRC013155	KQ034211	911052	911059	-	948423	948866	37807		RPRC001472	KQ034286	612421	612722	+	625305	625366	12644
RPRC011240	KQ034193	1196322	1196485	+	1158585	1158643	37737		RPRC012336	KQ034103	629108	629150	+	640958	641628	12478
RPRC010973	KQ034092	477662	477784	-	515188	515503	37719		RPRC009358	KQ034577	276878	277045	-	264495	277045	12383
RPRC013239	KQ034140	94074	94318	+	56416	56634	37658		RPRC001416	KQ034441	12379	12540	-	0	4334	12379
RPRC005372	KQ034176	683355	683490	+	646028	646152	37327		RPRC000654	KQ035239	28518	28650	-	16159	16737	12359
RPRC004748	KQ034099	1512422	1512817	-	1549827	1550135	37318		RPRC003022	KQ034068	2719556	2719758	-	2707232	2709325	12324
RPRC013423	KQ034117	1597091	1597257	-	1634223	1634487	37230		RPRC001345	KQ034137	1158299	1158307	-	1146021	1147892	12278
RPRC000432	KQ034185	31092	31095	-	67095	68323	37228		RPRC001373	KQ034209	475350	475464	+	487219	487689	12225
RPRC000145	KQ034298	265675	265807	-	302709	303008	37201		RPRC004116	KQ034833	51036	51219	-	38880	38896	12156
RPRC013645	KQ034056	9513568	9513663	-	9550669	9550859	37196		RPRC001798	KQ034068	1390701	1390862	-	1378553	1382800	12148
RPRC006448	KQ034821	41290	41452	-	77978	78530	37078		RPRC015229	KQ034193	448823	449348	-	436677	437576	12146
RPRC001742	KQ034065	3258558	3258896	-	3295586	3295794	36898		RPRC005818	KQ034137	1505227	1505431	+	1517456	1517474	12043
RPRC014535	KQ034056	10265095	10265401	+	10228285	10228329	36810		RPRC007872	KQ034069	1085697	1085729	-	1073746	1085191	11951
RPRC001164	KQ034165	418041	418158	-	454797	454955	36797		RPRC004652	KQ034059	5174805	5175021	-	5162899	5164551	11906
RPRC007929	KQ034130	1569933	1569943	-	1606488	1606715	36772		RPRC012347	KQ034103	722863	722961	+	734537	734833	11872
RPRC003727	KQ034062	646876	646903	-	683393	683671	36768		RPRC001417	KQ034097	545143	545169	+	552265	557032	11863
RPRC013051	KQ034145	250310	250401	-	286867	287151	36750		RPRC015103	KQ034103	1372024	1372165	-	1360166	1360296	11858
RPRC012402	KQ034221	426083	426123	-	462529	462693	36570		RPRC007294	KQ034306	322488	322597	-	310657	316966	11831
RPRC007789	KQ034163	1207901	1208066	-	1244026	1244457	36391		RPRC013761	KQ034157	1048904	1049063	+	1060767	1060882	11819
RPRC003005	KQ034061	1854455	1854527	-	1890529	1890696	36169		RPRC014307	KQ034579	64835	65007	-	53019	53204	11816
RPRC008029	KQ034188	856569	857148	-	892931	893189	36041		RPRC006878	KQ034076	1909521	1909717	+	1916828	1921517	11800
RPRC002953	KQ034434	281628	281741	-	317390	317749	36008		RPRC011944	KQ034059	2063950	2064007	+	2073339	2075799	11792
RPRC007957	KQ034090	2238837	2238939	-	2274239	2274839	35900		RPRC006641	KQ034551	127160	127239	-	115405	117395	11755
RPRC004652	KQ034059	5177962	5178205	-	5213715	5213897	35692		RPRC011783	KQ034066	1839585	1839711	-	1827838	1839711	11747
RPRC004721	KQ034532	38486	38635	+	2820	3047	35666		RPRC012296	KQ034500	228635	228971	-	216920	217242	11715
RPRC003559	KQ034057	4432074	4432202	-	4467549	4467841	35639		RPRC013051	KQ034145	248822	248935	-	237120	237229	11702
RPRC011645	KQ034120	1848204	1848431	-	1883727	1883877	35446		RPRC001145	KQ034360	324127	324311	-	312437	313476	11690
RPRC003850	KQ034308	651378	651525	+	616063	616598	35315		RPRC005715	KQ034509	50950	51189	-	39262	42924	11688
RPRC000617	KQ034524	149841	150043	-	184690	185284	35241		RPRC010220	KQ034330	232938	233138	-	221262	226224	11676
RPRC002282	ACPB03025670	37294	37571	+	2143	2191	35151		RPRC011636	KQ034110	1337999	1338071	-	1326323	1331129	11676
RPRC011499	KQ034144	1674974	1675092	-	1709935	1710125	35033		RPRC004181	KQ034114	1695473	1695659	-	1683798	1687506	11675
RPRC014884	KQ034208	800488	800639	-	835659	835668	35029		RPRC006824	KQ034623	134118	134294	+	145563	145948	11654
RPRC006242	KQ034146	1455103	1455134	-	1489939	1490075	34941		RPRC014525	KQ034056	10635653	10635876	+	10647454	10647528	11652
RPRC006434	KQ034556	164406	164556	-	199425	199481	34925		RPRC008168	KQ034065	1603582	1603685	-	1591964	1603001	11618
RPRC005035	KQ034178	1330528	1330960	-	1365801	1365875	34915		RPRC007748	KQ034163	935439	935575	+	947055	947192	11617
RPRC006630	KQ034551	289770	289998	-	324676	324747	34749		RPRC014343	KQ034177	1220465	1220601	+	1231994	1232200	11599
RPRC008570	KQ034861	30230	30476	-	65101	65152	34676		RPRC011026	KQ034445	43681	43813	+	51122	55409	11596
RPRC001474	KQ034131	36007	36206	+	1417	2081	34590		RPRC011541	KQ034081	2567841	2568568	+	2579874	2580160	11592
RPRC011851	KQ034066	1824156	1824189	+	1790092	1790111	34064		RPRC010546	KQ034079	2660867	2660991	-	2649311	2649644	11556
RPRC006957	KQ034094	1617471	1617609	+	1583502	1583603	33969		RPRC002634	KQ034074	1341105	1341209	-	1329569	1340670	11536
RPRC002190	KQ034792	74884	75056	+	41014	41152	33870		RPRC012331	KQ034103	607268	607365	+	617708	618891	11526
RPRC008523	KQ034113	1072067	1072167	-	1105897	1105976	33809		RPRC001823	KQ034070	2202690	2202740	+	2213815	2214247	11507
RPRC013735	KQ034433	382000	382003	-	415722	415797	33794		RPRC003806	KQ034160	20479	20606	+	31881	32062	11456
RPRC008632	KQ034255	776488	776519	+	742869	742923	33619		RPRC004113	KQ034833	14727	14873	+	22007	26322	11449
RPRC010238	KQ034279	825907	825972	-	859334	859538	33566		RPRC013650	KQ034411	310110	310276	-	298664	299528	11446
RPRC009741	KQ034409	413117	413284	+	379613	380245	33504		RPRC013841	KQ034059	773038	773303	-	761609	762834	11429
RPRC011747	KQ034082	988138	988580	+	954704	955454	33434		RPRC001004	KQ034734	129127	129153	+	139198	140537	11384
RPRC002881	KQ034635	129766	129899	+	96361	96423	33405		RPRC008806	KQ034175	887929	887938	+	898721	899322	11384
RPRC010141	KQ034137	304553	304689	+	271341	271655	33212		RPRC014316	KQ034569	226068	226366	-	214706	221799	11362
RPRC015261	KQ034074	328735	328864	+	295768	295784	32967		RPRC009859	KQ034136	1738299	1738447	-	1726966	1731466	11333
RPRC009659	KQ034205	924346	924459	+	891397	891486	32949		RPRC015081	KQ034105	1289302	1289450	+	1300711	1300747	11297
RPRC006050	KQ034219	276959	277094	+	244210	244375	32749		RPRC013843	KQ034059	457571	457721	+	457571	469015	11294
RPRC003943	KQ034195	348784	348892	+	316089	316677	32695		RPRC006261	KQ034263	12361	12589	-	1080	1234	11281
RPRC011718	KQ034237	161187	161371	-	193350	193871	32500		RPRC001915	KQ034274	865808	865955	+	867029	877227	11272
RPRC000135	KQ034141	1440567	1440742	+	1408140	1408296	32427		RPRC007509	KQ034166	20938	21125	-	9679	11812	11259
RPRC014097	KQ034240	266613	266685	-	298702	299007	32322		RPRC007138	KQ034344	606492	606834	+	606492	618090	11256
RPRC013107	KQ034108	1133506	1133629	-	1165566	1165635	32006		RPRC013226	KQ034097	68624	68664	-	57421	59003	11203
RPRC008698	KQ034225	465842	466013	+	433855	434006	31987		RPRC012128	KQ034112	1643765	1643940	+	1648991	1655110	11170
RPRC012364	KQ034401	431214	431469	+	399537	399671	31677		RPRC001193	KQ034398	95366	95584	-	84203	84299	11163
RPRC001354	KQ034218	963923	964086	-	995473	995631	31545		RPRC001684	KQ034160	64123	64216	+	75216	75375	11159
RPRC008228	KQ034107	1234985	1235010	-	1266380	1266485	31475		RPRC013315	KQ034629	182593	182847	+	185528	193995	11148
RPRC014771	KQ034563	79672	79854	+	48240	48259	31432		RPRC006677	KQ034269	880989	880993	+	892118	892135	11142
RPRC002848	KQ034588	153865	154112	+	122552	123239	31313		RPRC004569	KQ034293	245298	245576	-	234162	245576	11136
RPRC009634	KQ034205	755933	756173	-	787270	787289	31116		RPRC004871	KQ034325	168427	169141	+	173805	180267	11126
RPRC004375	KQ034640	51671	51764	-	82589	82824	31060		RPRC005631	KQ034131	1683113	1683140	+	1693433	1694255	11115
RPRC007254	KQ034072	2978777	2979069	+	2947809	2948043	30968		RPRC002476	KQ034096	1512566	1512622	+	1523648	1523733	11111
RPRC012042	KQ034058	6130826	6131278	-	6161917	6162233	30955		RPRC014886	KQ034127	44875	45605	-	33768	33988	11107
RPRC004281	KQ035003	42640	42800	+	11689	11844	30951		RPRC002345	KQ034113	1665368	1665545	+	1665368	1676623	11078
RPRC000583	KQ034129	1340198	1340337	-	1371109	1371266	30929		RPRC000902	KQ034588	219312	221537	+	227254	232598	11061
RPRC011343	KQ034200	144511	144570	-	175073	175442	30872		RPRC001779	KQ034072	1432511	1432814	+	1443549	1443856	11042
RPRC007541	KQ034078	921504	921639	+	890900	891068	30604		RPRC008729	KQ034111	1829746	1829845	+	1840610	1840864	11019
RPRC008372	KQ034242	872273	872496	-	902958	903092	30596		RPRC005195	KQ034062	1390643	1390788	+	1396593	1401798	11010
RPRC010443	KQ034118	529570	529683	+	499025	499398	30545		RPRC005071	KQ034089	2148230	2148354	-	2137227	2148354	11003
RPRC012016	KQ034097	1344889	1345079	+	1314363	1314503	30526		RPRC013126	KQ034098	678640	678755	+	681256	689737	10982
RPRC012028	KQ034173	1068450	1068488	+	1037928	1037944	30522		RPRC014716	KQ034294	484830	485151	+	495911	496105	10954
RPRC012036	KQ034173	808946	809173	+	778445	778763	30501		RPRC007891	KQ034069	562277	562907	-	551337	560399	10940
RPRC011555	KQ034123	91664	91831	+	61315	62779	30349		RPRC014532	KQ034056	10381322	10381489	-	10370390	10370548	10932
RPRC001234	KQ034284	248039	248076	+	217709	217780	30330		RPRC015348	KQ034446	311775	311945	-	300858	301207	10917
RPRC011001	KQ034402	396341	396414	-	426647	426730	30316		RPRC013696	KQ034253	596728	596837	-	585812	596837	10916
RPRC005783	KQ034283	283689	283762	-	313890	314026	30264		RPRC017361	KQ034103	1462529	1462680	-	1451662	1451790	10867
RPRC012029	KQ034173	1016962	1017104	-	1047189	1047291	30187		RPRC010277	KQ034056	13409389	13409493	+	13420213	13420315	10822
RPRC001334	KQ034158	69181	69433	-	99269	99573	30140		RPRC014889	KQ034127	10996	11124	-	196	275	10800
RPRC017349	KQ034265	283574	283975	-	313926	313965	29990		RPRC012586	KQ034770	54546	54663	+	64809	65440	10777
RPRC005569	KQ034132	454162	454269	+	424321	424757	29841		RPRC011025	KQ034132	953533	953720	-	942758	943304	10775
RPRC004774	KQ034277	67406	67508	+	37629	38403	29777		RPRC003213	KQ034982	20992	21004	-	10218	10373	10774
RPRC006036	KQ034141	687762	687835	+	658059	658114	29703		RPRC003013	KQ034269	49745	49932	-	38998	49491	10747
RPRC004799	KQ034325	107949	108199	-	137341	137892	29693		RPRC008818	KQ034571	86557	86850	-	75838	86108	10719
RPRC013110	KQ034098	269599	269685	-	299253	299287	29602		RPRC009251	KQ034683	170556	170578	-	159837	159858	10719
RPRC014633	KQ034377	178773	178931	+	149483	149558	29290		RPRC014260	KQ034076	179407	179494	+	187144	190165	10671
RPRC005250	KQ034176	926478	926770	+	897237	897296	29241		RPRC005666	KQ034343	216995	217127	-	206330	206349	10665
RPRC006829	KQ034201	821080	821198	+	791873	792231	29207		RPRC013166	KQ034436	456910	457005	+	463904	467667	10662
RPRC008470	KQ034734	100381	100478	+	71200	71320	29181		RPRC010304	KQ034056	12646085	12646319	-	12635450	12635608	10635
RPRC013374	KQ034104	2222945	2223074	+	2193953	2194120	28992		RPRC005374	KQ034145	1685399	1685575	+	1686494	1696198	10623
RPRC008213	KQ034065	1844541	1844660	-	1873369	1873637	28977		RPRC006003	KQ034110	844672	844780	-	834061	834297	10611
RPRC009890	KQ034304	282204	282351	+	253325	253616	28879		RPRC013755	KQ034157	1473562	1473909	-	1462954	1465114	10608
RPRC014796	KQ034314	264153	264363	-	293083	293234	28871		RPRC013052	KQ034088	2411304	2411323	+	2421592	2421877	10554
RPRC001112	KQ034421	163898	164040	+	135161	135341	28737		RPRC006882	KQ034557	124478	124550	+	134235	135096	10546
RPRC011050	KQ034445	437452	437666	-	466115	466388	28722		RPRC010876	KQ034609	165924	166071	-	155378	155610	10546
RPRC005852	KQ034057	3532963	3533124	-	3561656	3561830	28706		RPRC005401	KQ034066	2403632	2403840	-	2393089	2401716	10543
RPRC001032	KQ034369	511732	511765	-	540394	540443	28678		RPRC005097	KQ034089	2012694	2012699	+	2023031	2023237	10538
RPRC008814	KQ034571	254288	254348	+	225643	226059	28645		RPRC008226	KQ034107	1344649	1345355	-	1334157	1334579	10492
RPRC001425	KQ034097	1633490	1633565	-	1662029	1662115	28550		RPRC002126	KQ034080	263097	263456	+	273598	273937	10481
RPRC002754	KQ034095	2323784	2323898	+	2295304	2295802	28480		RPRC001501	KQ034142	167687	167777	+	176270	178238	10461
RPRC005083	KQ034222	353196	353262	+	324717	324960	28479		RPRC008241	KQ034693	131396	131532	-	120969	127299	10427
RPRC007352	KQ034320	586890	587049	-	614974	615350	28301		RPRC002836	KQ034174	359182	359229	+	361353	369641	10412
RPRC010650	KQ034584	240220	240386	+	211939	211952	28281		RPRC009282	KQ034123	1204318	1204465	-	1193949	1194122	10369
RPRC005249	KQ034062	1491258	1491480	+	1463151	1463411	28107		RPRC008410	KQ034425	447631	447715	+	446979	458051	10336
RPRC007389	KQ034300	436493	436650	+	408427	408593	28066		RPRC011328	KQ034181	1302755	1302868	+	1310046	1313187	10319
RPRC008287	KQ034065	1256590	1256623	+	1228637	1228795	27953		RPRC008961	KQ034185	1200024	1200210	+	1209813	1210528	10318
RPRC006894	KQ034086	1162995	1163089	-	1190931	1190992	27903		RPRC006830	KQ034623	205369	205514	-	195114	203343	10255
RPRC008748	KQ034225	515345	515414	+	487502	488000	27843		RPRC012471	KQ034826	48103	48222	-	37849	47487	10254
RPRC008226	KQ034107	1373852	1373855	-	1401512	1401632	27777		RPRC011194	KQ034374	109005	109722	-	98753	105088	10252
RPRC002128	KQ034092	1315671	1316182	-	1343537	1343935	27753		RPRC003834	KQ034176	476982	477154	-	466736	475338	10246
RPRC002756	KQ034626	68028	68268	-	95762	95958	27690		RPRC013773	KQ034114	1092858	1093131	-	1082622	1093119	10236
RPRC015372	KQ034196	383863	385582	-	412998	413088	27506		RPRC013996	KQ034388	51718	51862	-	41502	41798	10216
RPRC001297	KQ034242	91265	91268	-	118733	118773	27505		RPRC011529	KQ034366	646326	646410	-	636116	642305	10210
RPRC006447	KQ034093	2316516	2316711	+	2289064	2289259	27452		RPRC005044	KQ034268	830244	830357	+	836336	840560	10203
RPRC002428	KQ034337	696417	696719	+	669074	669150	27343		RPRC000577	KQ034195	292890	292926	-	282692	286681	10198
RPRC015059	KQ034103	1543783	1543982	-	1571032	1571322	27340		RPRC008646	KQ034100	480246	480442	-	470051	474312	10195
RPRC012011	KQ034173	1195285	1195502	-	1222804	1222828	27326		RPRC011847	KQ034066	1789699	1789742	-	1779515	1779584	10184
RPRC001289	KQ034565	73738	73791	+	46457	46612	27281		RPRC006018	KQ034362	640060	640376	+	643354	650557	10181
RPRC011932	KQ034621	181275	181330	+	154106	154208	27169		RPRC013529	KQ034105	1018499	1018664	-	1008341	1011676	10158
RPRC004994	KQ034117	101769	101944	+	74640	75150	27129		RPRC015026	KQ034105	1524178	1524531	+	1534292	1534680	10149
RPRC013002	KQ034057	1452135	1452207	+	1425106	1425121	27029		RPRC013683	KQ034253	493432	493675	+	493432	503806	10131
RPRC004268	KQ034486	232697	232701	-	259522	259658	26957		RPRC010740	KQ034282	250820	250824	-	240705	243092	10115
RPRC002044	KQ034059	1746712	1746830	-	1773323	1773634	26804		RPRC007806	KQ034158	1165606	1165719	-	1155500	1159665	10106
RPRC008489	KQ034416	419669	419912	-	446632	446672	26760		RPRC001592	KQ034212	1096361	1096524	+	1104887	1106628	10104
RPRC001556	KQ034116	1579107	1579110	+	1552395	1552514	26712		RPRC012683	KQ035009	10963	10970	+	20956	21061	10091
RPRC000006	KQ034059	2931261	2931382	+	2904585	2904919	26676		RPRC005221	KQ035911	12026	12175	-	1938	2166	10088
RPRC012286	KQ034056	7782392	7782626	-	7809026	7809285	26659		RPRC010190	KQ034098	1588235	1588316	-	1578149	1578245	10086
RPRC003187	KQ034203	171538	171618	-	198097	198254	26636		RPRC015039	KQ034572	223999	224148	-	213941	220552	10058
RPRC012766	KQ034067	1973415	1973633	-	1999889	2000222	26589		RPRC002050	KQ034059	3327131	3327148	-	3317086	3317176	10045
RPRC002804	KQ034393	197591	197754	-	223985	224269	26515		RPRC002832	KQ034393	418893	419050	+	419271	429079	10029
RPRC011359	KQ034538	258405	258557	+	231932	232183	26473		RPRC002658	KQ034130	150528	150631	+	160463	160623	9992
RPRC012220	KQ034056	7507713	7507867	-	7526324	7534210	26343		RPRC008532	KQ034113	983462	983640	-	973471	973483	9991
RPRC002874	KQ034115	92787	92904	-	118048	119149	26245		RPRC001727	KQ034167	1055350	1055366	-	1045363	1055366	9987
RPRC013419	KQ034059	728462	728602	-	754319	754766	26164		RPRC011857	KQ034476	145325	145375	+	149404	155355	9980
RPRC008269	KQ034359	387526	387550	+	361406	361557	26120		RPRC004735	KQ034099	1103910	1104000	-	1093940	1094254	9970
RPRC001441	KQ034107	1682406	1682436	+	1656354	1656517	26052		RPRC004781	KQ034325	181725	181987	-	171763	178354	9962
RPRC008630	KQ034057	2547486	2547496	+	2521589	2521805	25897		RPRC007873	KQ034371	632248	632478	+	642191	642418	9940
RPRC010790	KQ034072	767121	767294	-	792977	793186	25892		RPRC004431	KQ034207	640410	640728	+	650286	650661	9933
RPRC010590	KQ034898	39675	39805	-	65493	65660	25855		RPRC009878	KQ034183	161407	161517	+	161605	171443	9926
RPRC009757	KQ034097	2029107	2029126	-	2054507	2054879	25753		RPRC007535	KQ034266	351773	352007	+	359226	361924	9917
RPRC002345	KQ034113	1597239	1598090	+	1571500	1571532	25739		RPRC006318	KQ034146	1279553	1279753	-	1269643	1275136	9910
RPRC010087	KQ034340	42746	42843	+	17019	17228	25727		RPRC009718	KQ034409	81639	81778	+	91449	91685	9907
RPRC005786	KQ034182	623624	623767	+	597952	602841	25672		RPRC007555	KQ034081	10776	10936	+	20779	20836	9900
RPRC009505	KQ034270	448982	449173	-	474221	474693	25520		RPRC013013	KQ034530	54692	54861	-	44809	54872	9883
RPRC004234	ACPB03023791	29793	29953	-	54788	55304	25351		RPRC011282	ACPB03022837	77380	77516	+	80249	87387	9871
RPRC005824	KQ034137	1788106	1788160	+	1762789	1763115	25317		RPRC000821	KQ034714	88487	88499	+	93349	98357	9858
RPRC001215	KQ034164	762079	762092	+	736883	737070	25196		RPRC006269	KQ034369	127075	127390	+	133166	137218	9828
RPRC001735	KQ034065	1401836	1401843	-	1426771	1426986	25143		RPRC003766	KQ034249	443771	443877	+	453540	453685	9808
RPRC007342	KQ034258	314560	314639	+	289423	289734	25137		RPRC004762	KQ034636	16131	16299	-	6348	6508	9783
RPRC009502	KQ034270	739592	739823	+	714503	715754	25089		RPRC006350	KQ034146	1361806	1362038	+	1371615	1371815	9777
RPRC008327	KQ034251	664142	664151	-	688632	689132	24981		RPRC015346	KQ034446	230238	230335	+	237335	240089	9754
RPRC009840	KQ034560	63181	63427	+	38230	39405	24951		RPRC014271	KQ034056	5827569	5827864	-	5817826	5826722	9743
RPRC001801	KQ034085	395519	395550	-	420193	420312	24762		RPRC013673	KQ034114	1070769	1070897	+	1072076	1080639	9742
RPRC001727	KQ034167	1059889	1060051	-	1084426	1084732	24681		RPRC001170	KQ034251	763771	763906	+	769720	773633	9727
RPRC010611	KQ034875	51908	52147	+	27231	27539	24677		RPRC006429	KQ034057	6952694	6952939	+	6958075	6962666	9727
RPRC013926	KQ034343	669884	669900	+	645208	645591	24676		RPRC008776	KQ034303	201255	201329	-	191546	201329	9709
RPRC008329	KQ034114	838560	838670	-	863083	863225	24555		RPRC012857	KQ034104	1763854	1764025	+	1770709	1773726	9701
RPRC009763	KQ034097	2194630	2194642	-	2218846	2219053	24411		RPRC005572	KQ034131	1397930	1398079	-	1388256	1393996	9674
RPRC001233	KQ034319	716208	716322	-	740102	740704	24382		RPRC009925	KQ034328	436235	436363	+	445721	446018	9655
RPRC002371	KQ034299	329672	329833	-	354099	354209	24376		RPRC008080	KQ034312	231374	231495	+	231374	241133	9638
RPRC012920	KQ034075	393851	393960	+	369590	370039	24261		RPRC004537	KQ034588	143359	143493	+	152971	153114	9621
RPRC004591	KQ034247	961437	961446	-	985342	985632	24186		RPRC001397	KQ034073	53585	53722	-	43968	44039	9617
RPRC000738	KQ034770	25755	25890	-	49747	50002	24112		RPRC008280	KQ034251	740608	740980	+	749876	750593	9613
RPRC000258	KQ034251	453941	454139	+	429895	430050	24046		RPRC000720	KQ034069	517791	518038	+	517791	527628	9590
RPRC000230	KQ034102	566899	566965	-	590782	590931	23966		RPRC007441	KQ034266	149380	149437	+	149380	159025	9588
RPRC010275	KQ034098	1481020	1481170	+	1457064	1457543	23956		RPRC001692	KQ034150	1159208	1159268	+	1168426	1168855	9587
RPRC003204	KQ034120	403381	403568	+	379456	380007	23925		RPRC001326	KQ034103	1098172	1098293	+	1104896	1107877	9584
RPRC001562	KQ034098	2241058	2241170	-	2264603	2265084	23914		RPRC006991	KQ034142	517751	517891	-	508169	514087	9582
RPRC013007	KQ034057	1085325	1085399	-	1109031	1109191	23792		RPRC007914	KQ034158	1135045	1135192	-	1125472	1134424	9573
RPRC004287	KQ034486	133490	133634	+	109720	110217	23770		RPRC014575	KQ034056	9994442	9994621	-	9984885	9985386	9557
RPRC002493	KQ034504	86590	86591	-	110206	110344	23753		RPRC012086	KQ034097	1850778	1850943	-	1841252	1842256	9526
RPRC009383	KQ034264	281484	281571	+	257778	258572	23706		RPRC011447	KQ034204	437750	438167	-	428225	429461	9525
RPRC002892	KQ034115	213852	213921	+	190165	190640	23687		RPRC002628	KQ034248	785485	785658	-	775984	778142	9501
RPRC005775	KQ034137	909434	909516	+	885815	886245	23619		RPRC014462	KQ034056	8362139	8362323	-	8352638	8355368	9501
RPRC003535	KQ034057	586559	586617	-	609848	610027	23410		RPRC008896	KQ034954	43916	43997	+	53350	53491	9494
RPRC005633	KQ034066	2478410	2478668	+	2455012	2455560	23398		RPRC007946	KQ035111	372	378	+	8333	9867	9489
RPRC003437	KQ034829	36274	36479	-	59478	59854	23375		RPRC003913	KQ034164	977706	977888	+	977706	987371	9483
RPRC005943	KQ034066	815619	815762	+	792256	792695	23363		RPRC009686	KQ034107	183610	183916	+	193303	193395	9479
RPRC009372	KQ034539	32481	32610	+	9127	9157	23354		RPRC011213	KQ034737	70672	70899	+	76885	80337	9438
RPRC008432	KQ034102	1877526	1877672	+	1854209	1854433	23317		RPRC010827	KQ034181	548194	548281	-	538757	542396	9437
RPRC001797	KQ034068	1044220	1044671	-	1067599	1067963	23292		RPRC007614	KQ034327	668776	669508	-	659341	669508	9435
RPRC005523	KQ034522	206180	206364	-	229567	229650	23286		RPRC004092	KQ034077	2676043	2676218	+	2685405	2685650	9432
RPRC001644	KQ034237	217859	218060	-	240651	241305	23245		RPRC009681	KQ034107	559680	561531	+	570721	570954	9423
RPRC001993	KQ034130	1452192	1452346	+	1429040	1429189	23152		RPRC013279	KQ034225	798456	798800	+	803254	808222	9422
RPRC006051	KQ034219	232617	232644	+	209495	210288	23122		RPRC014270	KQ034056	5817724	5817822	+	5826844	5827234	9412
RPRC000556	KQ034176	1264956	1265111	+	1241838	1242093	23118		RPRC000135	KQ034141	1466823	1466968	+	1475974	1476373	9405
RPRC008452	KQ034427	273666	273793	-	296668	296908	23115		RPRC010528	KQ034356	332704	332791	+	341852	342183	9392
RPRC015317	KQ034078	1483223	1483392	-	1506303	1506472	23080		RPRC004578	KQ034059	5497898	5498040	+	5501855	5507428	9388
RPRC007028	KQ034086	1598696	1598855	+	1575756	1575925	22940		RPRC010002	KQ034328	326521	326610	-	317163	317986	9358
RPRC002313	KQ034398	116631	116773	-	139484	139676	22903		RPRC001722	KQ034090	1004070	1004270	-	994773	1001021	9297
RPRC012799	KQ034582	72826	72994	+	49986	50207	22840		RPRC006509	KQ034720	64431	64579	+	69486	73876	9297
RPRC011471	KQ034730	35353	35542	+	12608	12908	22745		RPRC011408	KQ034181	973572	973980	+	983218	983265	9285
RPRC007728	KQ034179	1096431	1096591	-	1118914	1119280	22689		RPRC010787	KQ034626	202543	202655	-	193272	193352	9271
RPRC007570	KQ034078	111494	111705	-	134067	134377	22672		RPRC006860	KQ034080	741306	741372	-	732039	733487	9267
RPRC008648	KQ034100	668792	668881	+	646201	646465	22591		RPRC013617	KQ034104	1146224	1146243	-	1136961	1137226	9263
RPRC011834	KQ034079	1545876	1546133	-	1568350	1568703	22570		RPRC014910	KQ034208	616729	616872	-	607473	615250	9256
RPRC014742	KQ034200	802041	802104	-	823374	824663	22559		RPRC004765	KQ034083	412241	412634	+	421586	421888	9254
RPRC002801	KQ034393	460258	460421	+	437857	438044	22401		RPRC014530	KQ034056	10445472	10445655	-	10436218	10441553	9254
RPRC007347	KQ034080	1235871	1235932	-	1258076	1258301	22369		RPRC003177	KQ034203	218168	218346	-	208921	211740	9247
RPRC003395	KQ034060	3559999	3560131	+	3537633	3537771	22366		RPRC002695	KQ034058	7031307	7031606	-	7022081	7022663	9226
RPRC005681	KQ034182	326401	326528	-	348674	348776	22248		RPRC012103	KQ034097	1448400	1448540	+	1454702	1457766	9226
RPRC009712	KQ034097	2124296	2124440	-	2146422	2146672	22232		RPRC007245	KQ034072	2919944	2920059	-	2910724	2914557	9220
RPRC010441	KQ034118	557055	557207	-	578618	579438	22231		RPRC011521	KQ034200	194035	194207	-	184852	194207	9183
RPRC001106	KQ034322	126242	126291	+	104131	104238	22111		RPRC006502	KQ034477	14275	14433	-	5120	11747	9155
RPRC015469	KQ034602	165041	165345	+	142961	143448	22080		RPRC012438	KQ034093	594543	594703	+	600861	603840	9137
RPRC002397	KQ034134	1234566	1234795	+	1212491	1212525	22075		RPRC002928	KQ034063	2411810	2411975	+	2420734	2421108	9133
RPRC012260	KQ034103	677724	677804	-	699864	699877	22073		RPRC008635	KQ034057	2400772	2400879	+	2407110	2410011	9132
RPRC010605	KQ034118	370675	370921	+	348684	348787	21991		RPRC004355	KQ034573	108693	109019	+	108693	118150	9131
RPRC002483	KQ034229	624907	625184	+	602924	603907	21983		RPRC005022	KQ034281	224053	225518	-	214942	216425	9111
RPRC009815	KQ034116	966247	966592	+	944339	944405	21908		RPRC007479	KQ034493	53247	53317	-	44148	50882	9099
RPRC004357	KQ034573	69589	69865	+	47765	47818	21824		RPRC002939	KQ034278	293022	293253	-	283939	286075	9083
RPRC003567	KQ034091	1970141	1970345	-	1991910	1992162	21817		RPRC008680	KQ034111	1535847	1535899	-	1526767	1526923	9080
RPRC005205	KQ034062	999173	999407	+	977387	977469	21786		RPRC009812	KQ034116	972438	972535	-	963392	965194	9046
RPRC001406	KQ034312	531837	531867	+	510063	510294	21774		RPRC012856	KQ034079	173718	173870	-	164676	165926	9042
RPRC007319	KQ034080	1454873	1455023	-	1476618	1476737	21714		RPRC013492	KQ034056	6161162	6161263	+	6168648	6170304	9041
RPRC012700	KQ034259	469639	469679	+	447961	448316	21678		RPRC004330	KQ034470	422325	422474	-	413306	413531	9019
RPRC013544	KQ034105	863319	863578	-	884866	885251	21673		RPRC005422	KQ034209	218613	218710	+	218613	227708	8998
RPRC011332	KQ034181	1188264	1191134	-	1212512	1212714	21580		RPRC008066	KQ034172	186595	187230	-	177603	180863	8992
RPRC009681	KQ034107	508229	508340	+	486659	486748	21570		RPRC001420	KQ034097	894709	894846	-	885727	886173	8982
RPRC012656	KQ034521	104647	104762	+	83086	83355	21561		RPRC008224	KQ034065	1737921	1738029	+	1737921	1747002	8973
RPRC015108	KQ034065	90133	90262	+	68576	68694	21557		RPRC004997	KQ034281	562265	562905	-	553307	553555	8958
RPRC012649	KQ034733	28486	28601	+	6950	7234	21536		RPRC000028	KQ034152	54504	54523	+	63111	63462	8939
RPRC010754	KQ035232	19443	19731	-	41125	41242	21511		RPRC009947	KQ034304	607710	608049	-	598774	599002	8936
RPRC003813	KQ034160	224226	224397	-	245771	245888	21491		RPRC001720	KQ034090	944851	944855	-	935921	942798	8930
RPRC012201	KQ034301	455924	456095	+	434478	434511	21446		RPRC007661	KQ034449	13149	13570	-	4238	13570	8911
RPRC009930	KQ034466	90174	90369	+	68781	68901	21393		RPRC005267	KQ034145	1590044	1590139	+	1598937	1599049	8910
RPRC003380	KQ034060	3067850	3067869	-	3088782	3088896	21027		RPRC005635	KQ034132	575110	575187	+	576177	584089	8902
RPRC000618	KQ034061	765284	765396	-	786343	786379	20983		RPRC005751	KQ034248	392804	392975	+	395326	401869	8894
RPRC001899	KQ034057	7972423	7972434	+	7951476	7951670	20947		RPRC013323	KQ034100	1457109	1457211	-	1448216	1448567	8893
RPRC004344	KQ034573	155558	155686	+	134700	134777	20858		RPRC013842	KQ034066	2758960	2759193	-	2750068	2757720	8892
RPRC002689	KQ034126	540335	540467	-	558312	561324	20857		RPRC011956	KQ034097	1899944	1900414	+	1899944	1909297	8883
RPRC000028	KQ034152	41457	41460	+	20758	20801	20699		RPRC012919	KQ034063	451942	452127	-	443065	450858	8877
RPRC002108	KQ034115	98420	98496	-	118048	119148	20652		RPRC000672	KQ034282	828799	829065	+	828799	837940	8875
RPRC004565	KQ034373	387793	387802	+	367253	367661	20540		RPRC008782	KQ034307	734104	734223	-	725229	734223	8875
RPRC013677	KQ034411	415708	415795	-	436095	436302	20507		RPRC011348	KQ034200	479031	479159	-	470162	476307	8869
RPRC005268	KQ034145	1556952	1557172	-	1577318	1577669	20497		RPRC015438	KQ034218	703729	703911	+	706068	712767	8856
RPRC006994	KQ034491	235127	235351	+	214704	214984	20423		RPRC003892	KQ034195	610197	610229	-	601353	610229	8844
RPRC003071	KQ034317	269901	270055	-	290363	290461	20406		RPRC008016	KQ034312	743291	743378	+	752131	752213	8835
RPRC004401	KQ034240	396247	396379	-	416611	416756	20377		RPRC002608	KQ034248	894188	894279	-	885365	885736	8823
RPRC001959	KQ034189	980796	980818	+	960443	960625	20353		RPRC003275	ACPB03025788	14389	14518	-	5596	8235	8793
RPRC001867	KQ034056	8983748	8983751	-	9003920	9004093	20342		RPRC001319	KQ034144	1654692	1654898	+	1663618	1663683	8785
RPRC009782	KQ034562	22280	22295	-	42444	42622	20327		RPRC011277	KQ034204	915571	915764	+	915571	924538	8774
RPRC014314	KQ034075	1024617	1024862	-	1044768	1045178	20316		RPRC014321	KQ034569	223477	223651	-	214706	221799	8771
RPRC003957	KQ034194	343760	343993	+	323461	323658	20299		RPRC001861	KQ034056	7888543	7888717	-	7879783	7882426	8760
RPRC006070	KQ034141	16061	16232	-	36395	36500	20268		RPRC006973	KQ034195	1044573	1044784	+	1047055	1053531	8747
RPRC007133	KQ034344	653490	653608	+	633333	633411	20157		RPRC009362	KQ035190	29203	29322	+	29200	38055	8733
RPRC000672	KQ034282	824313	824330	+	804169	804611	20144		RPRC010092	KQ034120	980557	980642	+	987665	989341	8699
RPRC001609	KQ034111	1220321	1220371	-	1240303	1240465	20094		RPRC001685	KQ034160	973089	973245	-	964394	965054	8695
RPRC004939	KQ034322	530637	530809	+	510563	510707	20074		RPRC012852	KQ034075	505033	505287	-	496348	503467	8685
RPRC013564	KQ034056	9483886	9483928	+	9463818	9463910	20068		RPRC000632	KQ035051	7367	7654	+	7367	16336	8682
RPRC001410	KQ034348	579657	579732	+	559615	559915	20042		RPRC003343	KQ034186	688845	689022	-	680163	680195	8682
RPRC000578	KQ034325	257820	257983	-	277639	278023	20040		RPRC007362	KQ034166	401967	402075	+	403086	410756	8681
RPRC005136	KQ034366	104231	104352	-	123697	124341	19989		RPRC009264	KQ034597	16063	16252	-	7399	7575	8664
RPRC008209	KQ034483	388339	388616	-	408527	408581	19965		RPRC005519	KQ034522	28021	28123	-	19370	21207	8651
RPRC003695	KQ034232	956593	956664	+	936638	937339	19955		RPRC002895	KQ034222	1079940	1080177	+	1087685	1088827	8650
RPRC009458	KQ034108	1819686	1819973	-	1839725	1839909	19936		RPRC004252	KQ034206	598878	599082	+	606705	607732	8650
RPRC000154	KQ034146	855243	855279	+	835337	835682	19906		RPRC002880	KQ034635	17961	18091	+	24126	26726	8635
RPRC003013	KQ034269	73517	73886	-	93335	93733	19847		RPRC008256	KQ034359	457374	457461	-	448753	449985	8621
RPRC004975	KQ034064	1221186	1221285	+	1201380	1201782	19806		RPRC003355	KQ034341	324304	324469	-	315685	321203	8619
RPRC007925	KQ034130	1345727	1346030	-	1365475	1365807	19777		RPRC006771	KQ034180	260138	260303	+	266963	268915	8612
RPRC000042	KQ034098	826645	826883	-	846602	846651	19768		RPRC010636	KQ034520	149803	149979	+	156511	158579	8600
RPRC013701	KQ034411	443194	443252	+	423525	423788	19669		RPRC009562	KQ034205	1108167	1108249	+	1116240	1116841	8592
RPRC009601	KQ034065	2038171	2038253	-	2038171	2057872	19619		RPRC009763	KQ034097	2191823	2191852	-	2183234	2183673	8589
RPRC002951	KQ034060	4355883	4355898	-	4374786	4375453	19555		RPRC010473	KQ034725	21194	21332	-	12625	12724	8569
RPRC003546	KQ034057	4538634	4538639	-	4557394	4558118	19479		RPRC003473	KQ034059	2867985	2868141	+	2870294	2876682	8541
RPRC009859	KQ034136	1758364	1758458	-	1777684	1777910	19452		RPRC001032	KQ034369	502361	502508	-	493834	502508	8527
RPRC010660	KQ034062	3367919	3367996	+	3348485	3348713	19434		RPRC003426	KQ034963	8219	8585	+	13713	17112	8527
RPRC012035	KQ034173	864778	864892	-	884136	884299	19407		RPRC010320	KQ034111	1093220	1093410	+	1096496	1101937	8527
RPRC013157	KQ034211	863284	863440	-	882209	882530	19090		RPRC008689	KQ034225	343617	343776	-	335095	341542	8522
RPRC015013	KQ034109	113153	113212	+	94077	94471	19076		RPRC011552	KQ034364	482009	482113	+	482826	490628	8515
RPRC002395	KQ034134	1459037	1459150	+	1440055	1440197	18982		RPRC009717	KQ034208	514008	514139	+	517413	522615	8476
RPRC001733	KQ034065	1143444	1143450	-	1162145	1162407	18957		RPRC007668	KQ034102	1389554	1389648	+	1393088	1398097	8449
RPRC000973	KQ034462	26692	26750	+	7783	7895	18909		RPRC011915	KQ034494	257258	257495	+	260902	265927	8432
RPRC015004	KQ034065	493366	493671	-	512487	512565	18894		RPRC010313	KQ034379	345799	346543	-	337368	337513	8431
RPRC007604	KQ034327	113939	114081	-	132582	132947	18866		RPRC004931	KQ034064	1059417	1059549	+	1067698	1067959	8410
RPRC011816	KQ034066	1153206	1153285	-	1171861	1172084	18799		RPRC008319	KQ034143	711087	711180	+	711888	719566	8386
RPRC007674	KQ034102	1063054	1063138	-	1081676	1081917	18779		RPRC004192	KQ034122	1782614	1782659	+	1787914	1791032	8373
RPRC001694	KQ034069	726388	726422	+	707669	707698	18719		RPRC013473	KQ034106	115622	115735	-	107262	114356	8360
RPRC003955	KQ035205	31929	32013	+	13212	13570	18717		RPRC004573	KQ034293	285920	285987	-	277561	278259	8359
RPRC009253	KQ034264	542866	542878	-	561410	561578	18700		RPRC013852	KQ034389	114533	114648	-	106175	107873	8358
RPRC014797	KQ034062	4068602	4068787	+	4049908	4051090	18694		RPRC005174	KQ034155	757187	757358	+	763177	765714	8356
RPRC003654	KQ034060	2781952	2781968	-	2800329	2800590	18622		RPRC009336	KQ034148	814817	815029	+	823367	823378	8349
RPRC014817	KQ034511	92358	92574	+	73741	73924	18617		RPRC003657	KQ034106	1641950	1642238	+	1645036	1650569	8331
RPRC008951	KQ034197	510575	510636	+	491972	491983	18603		RPRC005827	KQ034248	438887	439074	+	444050	447403	8329
RPRC011639	KQ034120	1723785	1723869	-	1742079	1742435	18566		RPRC013140	KQ034384	72514	73573	-	64185	74055	8329
RPRC001637	KQ034075	2134293	2134342	+	2115737	2116041	18556		RPRC012275	KQ034056	6913598	6913714	-	6905294	6908669	8304
RPRC005650	KQ034131	1450984	1451185	+	1432529	1432855	18455		RPRC000682	KQ034733	100596	100674	+	107776	108975	8301
RPRC007195	KQ034481	399892	400060	-	418189	418388	18328		RPRC012759	KQ034067	3342565	3342702	+	3350919	3350995	8293
RPRC003578	KQ034057	5294964	5294986	+	5276653	5276818	18311		RPRC008767	KQ034303	584685	584753	-	576395	576949	8290
RPRC004906	KQ034190	45366	45378	-	63587	63687	18309		RPRC001072	KQ034244	141330	141515	-	133044	134761	8286
RPRC008734	KQ034225	486363	486449	-	504522	504737	18288		RPRC012649	KQ034733	46639	46696	+	54478	54977	8281
RPRC015382	KQ034154	221019	221210	-	239302	239459	18249		RPRC011518	KQ034364	549256	549414	+	550540	557693	8279
RPRC014003	KQ035172	13687	13765	-	31926	31981	18216		RPRC006217	KQ034409	19518	19617	+	24326	27891	8274
RPRC012455	KQ035187	36771	36880	+	18588	26474	18183		RPRC005062	KQ034138	1533576	1533739	+	1533576	1541994	8255
RPRC013023	KQ034381	437392	437494	+	419229	419795	18163		RPRC011024	KQ034445	312756	312883	+	319962	321136	8253
RPRC008777	KQ034307	723194	723254	+	705077	705130	18117		RPRC003470	KQ034059	2890442	2890559	+	2898719	2898808	8249
RPRC011988	KQ034173	912441	912639	-	930511	930723	18084		RPRC010270	KQ034098	1027380	1027499	+	1033876	1035738	8239
RPRC005919	KQ034360	408364	408522	-	426570	426604	18082		RPRC009380	KQ034577	264496	264699	+	265257	272923	8224
RPRC014490	KQ034069	2765160	2765338	+	2747117	2747283	18043		RPRC007246	KQ034326	44591	44802	+	52985	53020	8218
RPRC011579	KQ034135	25876	25889	+	7835	8142	18041		RPRC014722	KQ034167	501594	501624	-	493390	493512	8204
RPRC003459	KQ034096	1726481	1726566	-	1741601	1744509	17943		RPRC006046	ACPB03028185	9059	9189	-	877	1025	8182
RPRC007740	KQ034099	732740	732908	-	750294	750821	17913		RPRC007596	KQ034203	659752	660343	-	651581	652289	8171
RPRC010468	KQ034062	3089773	3089843	-	3107560	3107688	17845		RPRC001851	KQ034056	5571185	5571332	-	5563016	5563828	8169
RPRC004201	KQ034695	78078	78202	-	95588	96045	17843		RPRC005331	KQ034370	481033	481351	-	472867	472893	8166
RPRC000427	KQ034059	5286349	5286464	+	5268526	5268727	17823		RPRC002760	KQ034626	131854	131994	-	123690	126184	8164
RPRC012169	KQ034070	1948873	1948876	-	1966509	1966663	17787		RPRC005483	KQ034131	1657002	1657158	-	1648842	1649860	8160
RPRC003554	KQ034057	711020	711138	-	728692	728861	17723		RPRC013661	KQ035044	21026	21165	-	12867	13106	8159
RPRC013799	KQ034219	720553	721140	-	738828	738851	17711		RPRC000791	KQ034742	88796	88950	+	96962	97098	8148
RPRC012378	KQ034348	434589	434678	-	452332	452383	17705		RPRC014943	KQ034163	207499	207681	+	207499	215829	8148
RPRC008421	KQ034102	1752694	1752869	-	1769995	1770508	17639		RPRC013352	KQ034108	978292	978532	-	970145	978532	8147
RPRC004331	KQ034470	246071	246212	-	263761	263830	17618		RPRC007332	KQ034258	313189	313308	-	305059	312637	8130
RPRC010968	KQ034244	968613	968792	+	950997	951310	17616		RPRC000576	KQ034117	1013736	1014321	-	1005626	1010183	8110
RPRC005053	KQ034210	313083	313086	+	295492	295843	17591		RPRC001566	KQ034114	1180390	1180428	-	1172282	1180802	8108
RPRC005115	KQ034161	986982	987246	-	1004377	1004795	17549		RPRC014252	KQ034075	1055845	1056072	-	1047745	1056072	8100
RPRC003382	KQ034060	3201953	3202079	+	3184427	3184574	17526		RPRC004524	KQ034588	106879	107089	-	98793	98945	8086
RPRC013448	KQ034106	218004	218201	+	200487	200742	17517		RPRC011885	KQ034083	1490609	1490793	-	1482525	1482557	8084
RPRC001575	KQ034166	902193	902377	+	884695	884772	17498		RPRC003423	KQ034363	212734	212830	-	204657	208637	8077
RPRC010656	KQ034118	299517	299786	+	282057	282206	17460		RPRC015105	KQ034103	1498559	1498651	-	1490490	1495360	8069
RPRC003130	KQ034120	634488	634597	+	617034	617108	17454		RPRC012843	KQ034079	608420	608526	-	600352	613822	8068
RPRC011389	KQ034120	1537878	1537966	-	1555125	1555406	17440		RPRC013256	KQ034778	77674	77946	-	69612	75016	8062
RPRC008610	KQ034263	492304	492355	+	474909	474991	17395		RPRC004906	KQ034190	41762	41808	-	33729	34607	8033
RPRC005343	KQ034176	992681	992829	+	975330	975375	17351		RPRC010583	KQ034118	476782	477081	-	468763	477081	8019
RPRC007615	KQ034327	658575	658880	-	675789	676187	17307		RPRC006665	KQ034152	1520586	1520858	-	1512576	1513292	8010
RPRC006634	KQ034180	117707	117775	+	100485	100652	17222		RPRC010235	KQ034279	668703	668872	+	669681	676875	8003
RPRC009623	KQ034224	863020	863024	-	880080	880130	17106		RPRC015179	KQ034199	600322	600512	-	592334	594506	7988
RPRC007668	KQ034102	1386635	1386666	+	1369534	1369924	17101		RPRC011613	KQ034364	455777	456009	+	456523	463988	7979
RPRC010235	KQ034279	664219	664498	+	647139	647242	17080		RPRC013343	KQ034105	801941	802107	-	793966	801247	7975
RPRC001571	KQ034207	1059694	1059914	-	1076753	1076991	17077		RPRC010599	KQ034282	202015	202130	+	209295	210073	7943
RPRC003652	KQ034420	414943	414996	-	431958	432042	17046		RPRC010673	KQ034062	3075510	3075600	-	3067568	3068981	7942
RPRC008458	KQ034102	1574826	1574883	-	1591423	1591883	17000		RPRC007000	KQ034272	137368	137569	-	129437	134212	7931
RPRC012202	KQ034070	1690542	1690556	+	1673546	1673908	16996		RPRC005392	KQ035897	7894	8098	-	0	1544	7894
RPRC001882	KQ034057	906881	907018	+	889892	890220	16989		RPRC005383	KQ034209	589379	589436	-	581513	581859	7866
RPRC010038	KQ034567	72245	72389	-	89052	89375	16986		RPRC001079	KQ034364	33734	35890	-	25871	25968	7863
RPRC004380	KQ034240	745715	745836	-	762784	762802	16966		RPRC011225	KQ034288	505289	506738	-	497432	506738	7857
RPRC002711	KQ034126	382343	382559	+	365392	365591	16951		RPRC001090	KQ034219	354503	354595	+	354503	362449	7854
RPRC004022	KQ035213	27721	27878	-	44713	44799	16921		RPRC013779	KQ034197	397132	397202	+	405006	405054	7852
RPRC013501	KQ034631	65179	65186	-	77340	82074	16888		RPRC007958	KQ034158	1125470	1125524	+	1125470	1133367	7843
RPRC007146	KQ034085	1058215	1058295	-	1073049	1075180	16885		RPRC003263	KQ034203	554219	554569	+	554219	562397	7828
RPRC002993	KQ034278	251953	252112	-	268901	268974	16862		RPRC006909	KQ034166	1383501	1383705	-	1375676	1383732	7825
RPRC007501	KQ034386	347233	347461	-	364025	364302	16841		RPRC004099	ACPB03025423	28419	28425	+	36051	36248	7823
RPRC009380	KQ034577	225453	225585	+	208642	208779	16811		RPRC013080	KQ034225	623858	624001	+	624106	631818	7817
RPRC014523	KQ034462	299695	299945	+	282893	283378	16802		RPRC002622	KQ034248	863694	863803	+	868621	871617	7814
RPRC003004	KQ034061	1807186	1807460	+	1790395	1790552	16791		RPRC010889	KQ034218	169391	169595	-	161586	169277	7805
RPRC001451	KQ034145	217094	217234	-	228427	233965	16731		RPRC010858	KQ034174	721679	723447	-	713892	723447	7787
RPRC000942	KQ035287	12636	12781	-	29082	29507	16726		RPRC004938	KQ034485	14869	15088	-	7089	7846	7780
RPRC002639	KQ034302	607637	607752	+	590940	591109	16697		RPRC005258	KQ034296	686979	687135	+	686979	694905	7770
RPRC009644	KQ034464	204597	204752	+	187960	188185	16637		RPRC011720	KQ034058	5595832	5595953	-	5588064	5588178	7768
RPRC008220	KQ034264	15400	16238	-	32342	32851	16613		RPRC006836	KQ034623	195558	195754	+	195595	203515	7761
RPRC009916	KQ034392	447629	447686	-	464134	464243	16557		RPRC010463	KQ034572	12342	12466	-	4586	5070	7756
RPRC014031	KQ034247	397809	397935	+	381260	381469	16549		RPRC014956	KQ034489	263892	264335	+	271889	272090	7755
RPRC015002	KQ034065	832853	832909	-	849240	849406	16497		RPRC000133	KQ034701	75343	75654	+	75343	83407	7753
RPRC001156	KQ034324	65998	66005	+	49596	49837	16402		RPRC006160	KQ034736	24951	25127	+	32547	32871	7744
RPRC002981	KQ034115	205812	206223	+	189413	189511	16399		RPRC005121	KQ034245	652493	652641	-	644753	644843	7740
RPRC014232	KQ034677	166254	166332	-	182308	182695	16363		RPRC006374	KQ034556	218838	218931	-	211100	211381	7738
RPRC005978	KQ034360	489619	489706	+	473256	473530	16363		RPRC001332	KQ034103	1621821	1621835	+	1629557	1629567	7732
RPRC008541	KQ034147	1201663	1201830	+	1185379	1185416	16284		RPRC005896	KQ034283	585786	585895	-	578065	578740	7721
RPRC004981	KQ034182	1293244	1293291	-	1309212	1309562	16271		RPRC005211	KQ034062	1022640	1022856	+	1025063	1030568	7712
RPRC004193	KQ034133	31296	31372	+	15061	15157	16235		RPRC007627	KQ034058	4555927	4556121	-	4548215	4548389	7712
RPRC002679	KQ034302	684958	685153	+	668781	669046	16177		RPRC010031	KQ034340	403358	403480	-	395650	402050	7708
RPRC014149	KQ034243	832375	832509	-	847771	848676	16167		RPRC005940	KQ034141	74164	74221	-	66467	67832	7697
RPRC001169	KQ034251	484658	484751	+	468499	468908	16159		RPRC012772	KQ034079	585839	585958	-	578147	582016	7692
RPRC009600	KQ034150	119711	119877	-	135987	136036	16159		RPRC008880	KQ034056	11293730	11293963	-	11286053	11286090	7677
RPRC004447	KQ034207	1103596	1103683	+	1087459	1088041	16137		RPRC013545	KQ034105	848834	848949	-	841165	841186	7669
RPRC004720	KQ034347	520447	520606	+	504351	504816	16096		RPRC005704	KQ034397	459557	459686	+	467241	467342	7656
RPRC010294	KQ034056	12876664	12876782	+	12860599	12860845	16065		RPRC010835	KQ034831	34902	35019	-	27265	27434	7637
RPRC013804	KQ034090	975152	975191	+	959190	959733	15962		RPRC012940	KQ035251	19027	19180	+	20124	26807	7627
RPRC015265	KQ034074	142660	142790	+	126785	126978	15875		RPRC014159	KQ034076	249349	249490	+	249349	257115	7625
RPRC010907	KQ034218	50879	51141	+	35036	35589	15843		RPRC013216	KQ034257	767163	767278	+	774379	774897	7619
RPRC004768	KQ034117	28024	28219	+	12190	12406	15834		RPRC009392	KQ034324	450902	450997	-	443295	449346	7607
RPRC014424	KQ034056	8061243	8061477	-	8077064	8077288	15811		RPRC005455	KQ034295	32980	33093	+	35084	40691	7598
RPRC011192	KQ034288	328478	328551	+	312741	313720	15737		RPRC006357	KQ034146	1120582	1120869	+	1120582	1128464	7595
RPRC003617	KQ034057	5311350	5311375	-	5326490	5327076	15701		RPRC003293	KQ034056	3084373	3084624	-	3076786	3081118	7587
RPRC008483	KQ034106	984231	984443	-	1000043	1000086	15643		RPRC002103	KQ034199	542688	542852	-	535103	540451	7585
RPRC014422	KQ034069	2932588	2933285	+	2916987	2917233	15601		RPRC013327	KQ034056	5958707	5958825	-	5951125	5955031	7582
RPRC004006	KQ034721	59236	62287	+	43660	44441	15576		RPRC008155	KQ034065	1120524	1120630	+	1127295	1128208	7578
RPRC001965	KQ034092	641069	641114	+	625497	625574	15572		RPRC002720	KQ034176	1184595	1184721	+	1186999	1192288	7567
RPRC014799	KQ034382	161933	162049	+	146380	146460	15553		RPRC011778	KQ034141	1031456	1031471	+	1035130	1039035	7564
RPRC003500	KQ034059	3593820	3593900	-	3609397	3609440	15540		RPRC014355	KQ034177	833213	833334	+	833213	840898	7564
RPRC002738	KQ034176	1111155	1111253	+	1095631	1095708	15524		RPRC013015	KQ034291	352019	352229	+	359622	359781	7552
RPRC004533	KQ034588	23631	23652	+	8145	8332	15486		RPRC011321	KQ034110	1737463	1737607	-	1729915	1737607	7548
RPRC005292	KQ034075	2325261	2325274	-	2340591	2340759	15485		RPRC015022	KQ034065	744928	744967	-	737384	738605	7544
RPRC010277	KQ034056	13407280	13407403	+	13391817	13393030	15463		RPRC001307	KQ034183	297994	298164	-	290453	296056	7541
RPRC012282	KQ034056	7466953	7467109	-	7482382	7482565	15456		RPRC001866	KQ034056	8864678	8864999	-	8857137	8857428	7541
RPRC011131	KQ034372	577711	577854	-	593141	593305	15451		RPRC015419	KQ034457	149672	149785	+	153990	157326	7541
RPRC000444	KQ034075	883430	883442	+	867987	868279	15443		RPRC003383	KQ034060	3261543	3261720	+	3262073	3269255	7535
RPRC003334	KQ034201	188592	188769	+	173189	173210	15403		RPRC003719	KQ034151	147763	148011	+	154363	155538	7527
RPRC012396	KQ034067	1885342	1885492	+	1869940	1870492	15402		RPRC010291	KQ034056	12914636	12914720	-	12907116	12907430	7520
RPRC003261	KQ034120	357379	357652	+	342049	342290	15330		RPRC009432	KQ034108	2153615	2153745	+	2153615	2161263	7518
RPRC006003	KQ034110	851502	851568	-	865762	866825	15257		RPRC006480	KQ035419	23016	23214	+	27094	30722	7508
RPRC015009	KQ034109	23984	24094	+	8748	9142	15236		RPRC003346	KQ034186	962598	962755	-	955093	957994	7505
RPRC014843	KQ034511	346026	347094	-	362186	362303	15209		RPRC009851	KQ034304	754866	755040	+	755797	762543	7503
RPRC008902	KQ034230	558126	558186	-	573207	573388	15202		RPRC001466	KQ034115	1349665	1349695	-	1342168	1342623	7497
RPRC013923	KQ034088	955676	955831	+	940475	940855	15201		RPRC002702	KQ034126	487598	487628	+	486198	495113	7485
RPRC008080	KQ034312	215059	215323	+	199947	202513	15112		RPRC005417	KQ034209	735086	735188	-	727608	727854	7478
RPRC002260	KQ034095	191119	191466	+	176047	176093	15072		RPRC008995	KQ034185	1264048	1264163	+	1271356	1271636	7473
RPRC008426	KQ034169	869868	869998	-	884967	885004	15006		RPRC005122	KQ034245	797797	797899	+	798668	805367	7468
RPRC006660	KQ034058	2443983	2444075	+	2429000	2429190	14983		RPRC009924	KQ034328	438514	438552	+	445721	446018	7466
RPRC013792	KQ034219	634172	634342	+	619217	619300	14955		RPRC007342	KQ034258	326827	326908	+	334141	334368	7460
RPRC012316	KQ034056	6860523	6860670	+	6845605	6845754	14918		RPRC014833	KQ034070	2220197	2220290	+	2227682	2227744	7454
RPRC000720	KQ034069	515484	515712	+	500574	500788	14910		RPRC001642	KQ034237	104203	105042	-	96752	105042	7451
RPRC000525	KQ034386	295289	295541	+	280513	280627	14776		RPRC005999	KQ034360	630263	630842	+	630263	638288	7446
RPRC006381	ACPB03026534	21776	22119	+	7025	7339	14751		RPRC011566	KQ034364	490270	490405	-	482828	489476	7442
RPRC013343	KQ034105	814643	814745	-	829290	829479	14734		RPRC012645	KQ035134	24321	24429	+	31048	31861	7432
RPRC011239	KQ034891	33213	33250	+	18541	18793	14672		RPRC009976	KQ034328	225250	225346	+	232680	232772	7426
RPRC012001	KQ034188	198298	198504	+	183637	184331	14661		RPRC014506	KQ034081	1743530	1743556	+	1746523	1750978	7422
RPRC006540	KQ035051	32832	33118	-	47617	47776	14658		RPRC009862	KQ034354	483852	483954	-	476450	479034	7402
RPRC002954	KQ034060	4208362	4208454	-	4222517	4223074	14620		RPRC007278	KQ034109	1387998	1388623	-	1380611	1383875	7387
RPRC000887	KQ034560	287446	287480	-	301975	302085	14605		RPRC008357	KQ034657	172526	172686	+	175017	180066	7380
RPRC002616	KQ034784	34717	34831	-	49303	49397	14566		RPRC010947	KQ034667	133189	133380	-	125818	125885	7371
RPRC007766	KQ034099	575920	576306	+	561360	561794	14560		RPRC013496	KQ034100	1294339	1294547	-	1286972	1292700	7367
RPRC012333	KQ034973	40143	40339	-	54856	54894	14555		RPRC001176	KQ034202	571593	571704	-	564243	571683	7350
RPRC001013	KQ034599	200106	200113	-	214500	214667	14554		RPRC014132	KQ034076	2252407	2252640	-	2245058	2250110	7349
RPRC014842	KQ034070	2124226	2124237	-	2138529	2138767	14530		RPRC014686	KQ034294	653235	653370	-	645892	647353	7343
RPRC009392	KQ034324	456310	456353	-	470540	470875	14522		RPRC010897	ACPB03026820	6999	7105	+	14066	14445	7340
RPRC001097	KQ034439	248053	248252	-	262539	262764	14512		RPRC008523	KQ034113	1057649	1057736	-	1050313	1057736	7336
RPRC010239	KQ034279	743768	743868	+	729265	729625	14503		RPRC014352	KQ034177	933095	933204	-	925766	929938	7329
RPRC001706	KQ034061	1178137	1178233	-	1192548	1192713	14480		RPRC010512	KQ034572	93875	94110	+	97399	101438	7328
RPRC015109	KQ034103	1556645	1556703	-	1571032	1571176	14473		RPRC001637	KQ034075	2150945	2151077	+	2158329	2158402	7325
RPRC003512	KQ034057	4610218	4610251	-	4624402	4624719	14468		RPRC009890	KQ034304	282895	283099	+	290018	290422	7323
RPRC014525	KQ034056	10633303	10633780	+	10618891	10618951	14412		RPRC009603	KQ034224	531245	531455	-	523923	528591	7322
RPRC004510	KQ034217	423904	423970	+	409500	409518	14404		RPRC009616	KQ034069	2005727	2005891	+	2013027	2013212	7321
RPRC010960	KQ034244	841816	841825	-	856056	856226	14401		RPRC014259	KQ034056	5654677	5654818	+	5658154	5662133	7315
RPRC015080	KQ034103	1295758	1295902	+	1281390	1281487	14368		RPRC012179	KQ034112	221890	222023	+	228878	229331	7308
RPRC012556	KQ034061	745149	745322	-	759646	759690	14368		RPRC013827	KQ034059	879879	880007	-	872573	875655	7306
RPRC003666	KQ034060	2567440	2567504	-	2581711	2581861	14357		RPRC014724	KQ034167	218338	218487	+	218186	225791	7304
RPRC003607	KQ034091	1814926	1815195	+	1800572	1801247	14354		RPRC001543	KQ034075	347047	347178	+	354266	354473	7295
RPRC013166	KQ034436	447103	447892	+	432781	433084	14322		RPRC009814	KQ034793	65088	65169	-	57793	64366	7295
RPRC005990	KQ034360	642016	642137	-	656184	656398	14261		RPRC013054	KQ034451	365956	366097	+	373248	373387	7290
RPRC015395	KQ034061	932077	932251	+	917830	918011	14247		RPRC002412	KQ034175	650503	650538	+	657511	657816	7278
RPRC006945	KQ034491	302493	302620	+	288350	288519	14143		RPRC013391	KQ034106	135780	136086	-	128514	130303	7266
RPRC014078	KQ034857	44548	44674	-	58401	58790	14116		RPRC004841	KQ034190	314344	314603	+	314344	321864	7261
RPRC013217	KQ034469	408442	408493	-	422106	422577	14084		RPRC006840	KQ034590	41178	41348	+	46759	48602	7254
RPRC006002	KQ034110	422598	422644	+	408520	408846	14078		RPRC007492	KQ034133	1807637	1808011	+	1810625	1815264	7253
RPRC011320	KQ034957	17281	17310	-	31117	31377	14067		RPRC015435	KQ034218	834813	834954	+	839278	842201	7247
RPRC014954	KQ034489	152810	153026	-	166958	167048	14022		RPRC010819	KQ034179	19372	19546	-	12129	15312	7243
RPRC008972	KQ034909	40338	40518	+	26336	26459	14002		RPRC008743	KQ034303	367006	367147	-	359770	359993	7236
RPRC002676	KQ034095	2242590	2242752	+	2228603	2228772	13987		RPRC014666	KQ034283	667576	667630	-	660342	667798	7234
RPRC010714	KQ034287	95353	95428	-	102137	109379	13951		RPRC006036	KQ034141	694456	694503	+	701289	701731	7228
RPRC009845	KQ034354	401298	401508	-	415138	415437	13929		RPRC005245	KQ034145	1613784	1613949	+	1619957	1621161	7212
RPRC001121	KQ034411	62907	62952	-	76627	76864	13912		RPRC014492	KQ034081	2512858	2512866	+	2519450	2520076	7210
RPRC007658	KQ034221	730363	730580	-	744358	744419	13839		RPRC000586	KQ034068	1241445	1241836	-	1234238	1237065	7207
RPRC009594	KQ034116	1258549	1258687	+	1244714	1244891	13835		RPRC004862	KQ034117	617535	617665	-	610328	615084	7207
RPRC003197	KQ034095	1413356	1413359	-	1427102	1427174	13815		RPRC015093	KQ034103	1089192	1089270	-	1081986	1085515	7206
RPRC006430	KQ034556	40828	40835	-	54515	54637	13802		RPRC006308	KQ034957	39905	39979	-	32700	38695	7205
RPRC010835	KQ034831	50471	50565	-	64247	64341	13776		RPRC011718	KQ034237	156282	156535	-	149078	156535	7204
RPRC005491	KQ034171	1417505	1417724	+	1403741	1404758	13764		RPRC007376	KQ034203	890559	890681	+	893653	897882	7201
RPRC008343	KQ034425	332030	332160	-	345550	345896	13736		RPRC008365	KQ034328	557312	557656	-	550111	557664	7201
RPRC002589	KQ034544	214595	214695	+	200902	201274	13693		RPRC008991	KQ034135	1685320	1685566	-	1678129	1685223	7191
RPRC000104	KQ034137	78124	78149	-	91415	91787	13638		RPRC001738	KQ034065	2508896	2509163	-	2501712	2504981	7184
RPRC014680	KQ034149	314044	314193	-	327271	327821	13628		RPRC005663	KQ034131	1236092	1236228	-	1228913	1234284	7179
RPRC011730	KQ034141	1507013	1507163	+	1493397	1493603	13616		RPRC009887	KQ034151	1490369	1490552	-	1483196	1488407	7173
RPRC003341	KQ034186	654498	654501	-	667601	668109	13608		RPRC010140	KQ034137	47593	47728	+	48751	54900	7172
RPRC014664	KQ034936	12887	13018	-	25849	26582	13564		RPRC005154	KQ034245	608240	608509	-	601077	608509	7163
RPRC006916	KQ034107	1816631	1816772	+	1803079	1803420	13552		RPRC004915	KQ034064	1170905	1170961	-	1163752	1170961	7153
RPRC009316	KQ034264	524362	524473	+	510819	511014	13543		RPRC006970	KQ034682	26367	26554	+	26367	33704	7150
RPRC013425	KQ034097	775725	775827	-	789234	789346	13519		RPRC014593	KQ034376	395410	395556	+	397145	402706	7150
RPRC011989	KQ034188	246589	246674	+	233138	233363	13451		RPRC007649	KQ034449	189488	189622	+	191366	196768	7146
RPRC008238	KQ034906	12348	13504	-	26874	26944	13440		RPRC014684	KQ034294	493397	493639	-	486251	490182	7146
RPRC004162	KQ035358	19544	19676	-	32987	33048	13372		RPRC005407	KQ034292	133511	133775	-	126375	129822	7136
RPRC004082	KQ034730	113387	113413	-	126451	126716	13303		RPRC008711	KQ034100	482970	483037	+	484323	490169	7132
RPRC012925	KQ034104	202971	203027	-	215762	216317	13290		RPRC007350	KQ034320	547865	548082	+	550195	555210	7128
RPRC005921	KQ034234	461661	461680	+	448374	448575	13287		RPRC005315	KQ034292	629359	629516	+	636495	636640	7124
RPRC010524	KQ034356	360507	360810	-	373585	374071	13261		RPRC012205	KQ034112	1768303	1768448	-	1761185	1768218	7118
RPRC002380	KQ034113	1425750	1425817	-	1438398	1439071	13254		RPRC012231	KQ034065	2946610	2946745	+	2946610	2953860	7115
RPRC005184	KQ034366	111329	111336	-	124362	124571	13235		RPRC004570	KQ034293	234201	234350	+	234201	241459	7109
RPRC011237	KQ034316	403945	404146	-	417214	417369	13223		RPRC011932	KQ034621	190913	191012	+	190913	198115	7103
RPRC000162	KQ034073	134876	134886	-	147745	148066	13180		RPRC004756	KQ034277	115942	116144	+	115942	123244	7100
RPRC003400	KQ034060	3129164	3129224	-	3142098	3142336	13112		RPRC003238	KQ035724	7099	7240	-	0	2016	7099
RPRC010284	KQ034056	13223225	13223279	-	13235955	13236293	13014		RPRC002612	KQ034248	950151	950288	-	943053	949081	7098
RPRC010332	KQ034111	1228307	1228444	-	1241083	1241362	12918		RPRC009855	KQ034304	637782	638065	+	637782	645145	7080
RPRC004741	KQ034662	65511	65706	-	78075	78577	12871		RPRC009067	KQ034091	339911	340165	+	344415	347244	7079
RPRC007494	KQ034386	377357	377429	+	364513	364588	12844		RPRC002390	KQ034794	72620	72803	-	65545	72803	7075
RPRC010380	KQ034398	30607	31066	-	43616	43903	12837		RPRC006820	KQ034166	1402406	1402571	+	1404847	1409641	7070
RPRC012585	KQ034965	50211	50325	+	37413	40937	12798		RPRC012359	KQ034348	17178	17249	-	10108	10260	7070
RPRC003592	KQ034497	377170	377244	-	389715	390042	12798		RPRC006306	KQ035537	2390	2568	+	9575	9637	7069
RPRC012144	KQ034065	3238754	3238866	+	3225960	3226002	12794		RPRC009180	KQ034418	486594	486823	-	479526	480358	7068
RPRC004854	KQ034753	51061	51195	-	63879	63980	12785		RPRC011451	KQ034200	281947	282075	+	283263	289143	7068
RPRC008959	KQ034300	43648	43722	-	56243	56490	12768		RPRC011057	KQ034132	1523590	1523809	-	1516534	1522241	7056
RPRC003571	KQ034497	369812	369833	-	382504	382594	12761		RPRC005185	KQ034268	617047	617148	-	610011	616149	7036
RPRC014959	KQ034489	356319	356456	+	343567	353549	12752		RPRC010111	KQ034137	59835	59944	+	62554	66974	7030
RPRC012050	KQ034188	567604	567823	+	554882	555137	12722		RPRC007682	KQ034099	762255	762410	-	755226	760511	7029
RPRC005400	KQ034275	616696	616833	+	603993	604025	12703		RPRC001370	KQ034316	454530	454838	+	460416	461846	7008
RPRC007403	KQ034300	810768	810798	+	798087	798188	12681		RPRC000615	KQ034108	269422	269524	+	269422	276511	6987
RPRC002116	KQ034058	7644782	7644915	-	7657391	7657563	12648		RPRC003610	KQ034106	2169975	2170122	+	2176772	2177103	6981
RPRC006146	KQ034250	692166	692224	-	704458	704861	12637		RPRC009995	KQ034340	595078	595250	+	595368	602231	6981
RPRC010001	KQ034328	305911	305995	+	293299	293347	12612		RPRC006567	KQ034057	6837687	6837803	+	6843770	6844783	6980
RPRC007770	KQ034073	1598288	1598384	+	1585688	1585879	12600		RPRC003034	KQ034068	3058138	3058233	-	3051159	3052173	6979
RPRC012882	KQ034104	186524	186639	+	173928	180690	12596		RPRC015471	KQ034602	63534	63696	-	56559	57622	6975
RPRC006227	KQ034066	69128	69294	+	56591	56628	12537		RPRC011896	KQ034081	2732183	2732262	+	2739203	2739236	6974
RPRC008464	KQ034328	720491	720737	+	707955	708118	12536		RPRC007678	KQ034365	44554	44716	+	45587	51687	6971
RPRC010623	KQ034901	57979	58104	-	70516	70633	12529		RPRC002844	KQ034101	2191380	2191556	-	2184411	2184566	6969
RPRC008635	KQ034057	2397569	2397755	+	2385049	2385508	12520		RPRC011332	KQ034181	1184842	1185814	-	1177878	1182757	6964
RPRC010069	KQ034340	143777	143940	-	156417	156453	12513		RPRC002112	KQ034157	699001	699071	+	705668	706018	6947
RPRC008473	KQ034106	1047279	1047414	-	1059732	1059922	12508		RPRC001119	KQ034185	494603	494779	-	487661	487739	6942
RPRC003642	KQ034471	189298	189409	+	176959	176972	12339		RPRC002645	KQ034302	72540	72708	-	65603	69341	6937
RPRC015440	KQ034218	663516	663643	-	675262	675954	12311		RPRC004145	KQ034800	27269	27455	-	20345	20716	6924
RPRC009034	KQ034077	17471	17627	+	5161	5306	12310		RPRC005768	KQ034397	426109	426255	-	419188	420423	6921
RPRC014908	KQ034208	647969	648214	-	660406	660511	12297		RPRC009167	KQ034136	338818	338957	+	342088	345875	6918
RPRC015146	KQ034123	673070	673127	-	685322	685423	12296		RPRC010919	KQ034092	634984	635105	+	640189	642016	6911
RPRC014953	KQ034489	196639	196799	-	208856	209050	12251		RPRC007755	KQ034163	1195506	1195662	-	1188598	1193276	6908
RPRC000654	KQ035239	31175	31322	-	43439	43537	12215		RPRC010149	KQ034342	132789	133078	-	125881	127919	6908
RPRC005863	KQ034137	1525280	1525336	-	1537287	1537510	12174		RPRC015367	KQ034463	233741	233754	-	226839	226874	6902
RPRC012479	KQ034227	588030	588171	+	575861	575985	12169		RPRC000591	KQ034115	266351	266387	+	272005	273282	6895
RPRC009939	KQ034354	461386	461532	-	473259	473627	12095		RPRC007472	KQ034266	279427	279479	+	280899	286371	6892
RPRC008704	KQ034111	1943021	1943309	-	1954269	1955366	12057		RPRC013165	KQ034108	1059848	1059998	-	1052958	1058749	6890
RPRC005044	KQ034268	828291	828405	+	816245	816496	12046		RPRC004514	KQ034217	354174	354369	+	354174	361253	6884
RPRC014807	KQ034314	464382	464512	-	476428	476554	12042		RPRC010289	KQ034056	12940903	12941266	-	12934026	12934408	6877
RPRC000454	KQ034114	2039327	2039479	-	2051298	2051513	12034		RPRC000587	KQ034345	256951	257109	-	250076	255866	6875
RPRC005613	KQ034131	1769435	1769783	-	1781734	1781802	12019		RPRC014643	KQ034261	670979	671085	-	664104	667595	6875
RPRC010624	KQ034604	151676	151830	+	139687	139747	11989		RPRC014453	KQ034305	24033	24163	-	17163	17330	6870
RPRC010348	KQ034330	553912	554070	+	541923	542060	11989		RPRC003782	KQ034117	1905511	1905822	+	1906327	1912682	6860
RPRC006727	KQ034214	404598	404824	+	392670	392994	11928		RPRC005024	KQ034281	298758	298840	+	301061	305690	6850
RPRC009364	KQ034539	286181	286356	-	298202	298273	11917		RPRC009799	KQ034150	72768	72882	-	65929	68239	6839
RPRC001815	KQ034064	2344596	2344599	+	2332690	2333463	11906		RPRC014279	KQ034076	273179	273413	-	266345	267535	6834
RPRC000958	KQ034522	159490	159589	+	147595	147645	11895		RPRC008053	KQ034172	683577	684036	+	683577	690859	6823
RPRC007676	KQ034365	18858	18995	+	7005	8598	11853		RPRC009327	KQ034334	101439	101499	+	108172	108319	6820
RPRC011769	KQ034254	33529	33628	-	44917	45450	11822		RPRC012423	KQ034441	314871	315145	+	319285	321962	6817
RPRC007535	KQ034266	346481	346647	+	334678	335110	11803		RPRC011663	KQ034286	840811	840911	-	833996	834231	6815
RPRC010955	KQ034079	2749958	2750164	+	2738209	2738689	11749		RPRC011389	KQ034120	1534958	1535114	-	1528144	1534100	6814
RPRC008557	KQ034057	2480998	2481091	+	2469254	2470664	11744		RPRC013362	KQ034105	911026	911181	-	904225	909657	6801
RPRC001983	KQ034162	971920	971963	+	960182	960610	11738		RPRC005083	KQ034222	362271	362398	+	365004	369194	6796
RPRC000582	KQ034056	1925424	1925507	-	1937178	1937213	11706		RPRC001818	KQ034070	263818	263940	-	257027	262803	6791
RPRC010836	KQ034181	530484	530715	+	518785	520128	11699		RPRC007588	KQ034058	3718690	3718888	+	3721851	3725677	6789
RPRC006708	ACPB03027652	13262	13311	+	1575	1663	11687		RPRC007964	KQ034130	1685934	1686035	-	1679149	1681418	6785
RPRC008212	KQ034483	102101	102220	+	90451	90507	11650		RPRC009679	KQ034208	553186	553345	-	546406	547451	6780
RPRC001262	KQ034332	585064	585453	+	573426	573493	11638		RPRC012517	KQ035082	12362	12557	-	5588	5942	6774
RPRC005472	KQ034113	371656	371839	+	360033	360190	11623		RPRC015295	KQ034071	1127920	1128050	-	1121157	1128050	6763
RPRC002387	KQ034919	34598	34817	-	46233	46414	11597		RPRC012796	KQ034081	931680	931761	-	924918	931761	6762
RPRC000852	KQ034522	268802	268816	+	257212	257459	11590		RPRC001491	KQ034179	1343445	1343685	+	1344218	1350433	6748
RPRC000014	KQ034633	13660	13677	+	2071	2243	11589		RPRC001158	KQ034324	507386	507671	+	507386	514414	6743
RPRC003178	KQ034421	259230	259327	+	247676	247858	11554		RPRC002230	KQ034849	16053	16247	+	18362	22990	6743
RPRC008411	KQ034425	438441	438550	+	426895	427225	11546		RPRC013282	KQ034225	634202	634399	-	627482	627696	6720
RPRC004998	KQ034281	319046	319189	+	307513	307994	11533		RPRC001207	KQ034233	381429	381574	+	381429	388286	6712
RPRC005190	KQ034088	180724	180799	+	169202	169517	11522		RPRC003809	KQ034350	396769	396997	+	396769	403707	6710
RPRC003598	KQ034060	2399764	2399962	+	2388243	2388638	11521		RPRC006581	KQ034075	3007517	3007666	-	3000807	3001532	6710
RPRC007718	KQ034298	765856	766063	+	754345	754402	11511		RPRC009979	KQ034243	385462	385471	-	378765	379082	6697
RPRC015010	KQ034065	384193	384388	+	372687	373081	11506		RPRC003946	KQ034164	1020556	1020689	-	1013864	1018501	6692
RPRC000585	KQ034424	311093	311235	-	322039	322691	11456		RPRC003324	ACPB03027379	13006	13109	+	19626	19797	6688
RPRC012430	KQ034093	204305	204395	+	192855	194028	11450		RPRC012041	KQ034058	6079842	6080004	+	6083097	6086688	6684
RPRC014776	KQ034688	168297	168405	-	179665	179851	11446		RPRC002666	KQ034058	6533525	6533666	-	6526851	6531517	6674
RPRC009029	KQ034056	11286016	11286088	-	11297124	11297513	11425		RPRC015345	KQ034446	248452	248558	-	241780	247952	6672
RPRC009035	KQ034056	11337503	11337582	+	11326099	11326651	11404		RPRC014108	KQ034129	690159	690528	+	695469	697197	6669
RPRC007376	KQ034203	879038	879140	+	867637	867810	11401		RPRC001923	KQ034151	1118091	1118178	+	1118091	1124838	6660
RPRC010843	KQ034181	473351	473417	-	484365	484795	11378		RPRC007489	KQ035050	39828	39891	-	33169	39891	6659
RPRC005420	KQ034275	643587	643670	+	632213	632423	11374		RPRC011855	KQ034066	1703254	1703405	-	1696596	1703405	6658
RPRC002025	KQ034063	3626203	3626217	-	3637500	3637578	11361		RPRC000939	KQ034199	1032384	1032885	-	1025727	1031416	6657
RPRC004875	KQ034190	590061	590224	-	601349	601540	11316		RPRC014795	KQ034314	229053	229336	+	231139	235993	6657
RPRC006299	KQ034157	296363	296414	-	307168	307653	11239		RPRC013346	KQ034117	1243076	1243309	-	1236422	1236463	6654
RPRC005663	KQ034131	1249742	1249858	-	1260909	1261089	11231		RPRC000578	KQ034325	206251	206438	-	199604	200086	6647
RPRC010030	KQ034567	264457	264599	-	275502	275824	11225		RPRC002998	ACPB03025070	9439	10636	-	2792	10636	6647
RPRC003425	KQ034963	39447	39485	-	50445	50709	11224		RPRC005860	KQ034283	560673	560838	-	554028	557677	6645
RPRC002549	KQ034474	385988	386006	+	374780	375040	11208		RPRC007653	KQ035256	32467	32569	+	34214	39214	6645
RPRC001044	KQ034166	1408439	1409467	-	1420156	1420651	11184		RPRC013163	KQ034097	634573	634675	+	640384	641317	6642
RPRC002119	KQ034126	23735	23745	+	12562	12609	11173		RPRC004685	KQ034347	378305	378519	+	385071	385145	6626
RPRC011092	KQ034316	557114	557286	-	568038	568390	11104		RPRC008290	KQ034251	604599	604719	+	608624	611345	6626
RPRC007185	KQ034310	15045	15178	-	26015	26280	11102		RPRC008373	KQ034114	951221	951403	+	951505	958023	6620
RPRC011335	KQ034181	691870	691980	+	680775	681153	11095		RPRC002781	KQ034095	2065512	2065680	+	2072132	2072297	6617
RPRC005952	KQ034141	274502	274641	+	263410	263690	11092		RPRC011816	KQ034066	1140251	1140404	-	1133640	1134806	6611
RPRC001690	KQ034087	2158453	2158579	-	2169350	2169655	11076		RPRC011996	KQ034188	217115	217279	+	217115	223874	6595
RPRC012877	KQ034355	324427	324528	+	313353	313509	11074		RPRC006065	KQ034063	3724092	3724103	+	3723010	3730696	6593
RPRC012835	KQ034104	2095070	2095151	+	2083998	2084295	11072		RPRC004922	KQ034260	898971	899121	-	892379	893351	6592
RPRC005340	KQ034176	637402	637540	+	626340	626719	11062		RPRC007763	KQ034073	1872241	1872494	-	1865651	1871437	6590
RPRC009615	KQ034150	305179	305356	+	294118	294249	11061		RPRC014148	KQ034243	820517	820663	+	821637	827248	6585
RPRC013267	KQ034469	303788	303827	+	292752	293192	11036		RPRC005120	KQ034155	495674	495790	+	501952	502370	6580
RPRC005896	KQ034283	587508	587520	-	598251	598555	11035		RPRC000425	KQ034103	1716010	1716235	-	1709435	1709838	6575
RPRC004970	KQ034073	104543	104712	+	93512	93689	11031		RPRC005326	KQ034372	182152	189396	+	194473	195967	6571
RPRC000219	KQ034102	212129	212157	-	222819	223181	11024		RPRC008033	KQ034233	432105	432267	-	425537	425610	6568
RPRC013720	KQ034411	157382	157432	-	167672	168446	11014		RPRC012375	KQ034348	616773	616808	-	610207	610421	6566
RPRC015267	KQ034074	30581	30604	-	41033	41615	11011		RPRC001422	KQ034097	1432044	1432183	+	1438041	1438748	6565
RPRC007989	KQ034188	675078	675281	+	664094	664956	10984		RPRC015281	KQ034074	661661	661937	+	661640	668500	6563
RPRC010224	KQ034279	33325	33436	+	22349	22677	10976		RPRC010421	KQ034062	3294108	3294270	-	3287547	3293205	6561
RPRC010925	KQ034080	2346103	2346178	-	2357104	2357148	10970		RPRC007001	KQ034491	177969	178109	+	181412	184650	6541
RPRC005526	KQ034210	1077794	1077805	+	1066829	1066904	10965		RPRC013207	KQ034108	1345919	1346189	-	1339383	1346186	6536
RPRC010140	KQ034137	42314	42519	+	31377	32189	10937		RPRC000180	KQ034096	105387	105902	-	98865	105902	6522
RPRC009690	KQ034107	262941	263028	+	252009	252200	10932		RPRC010381	KQ034282	547952	548064	-	541448	547674	6504
RPRC011950	KQ034059	1937055	1937218	+	1926135	1926153	10920		RPRC009202	KQ034166	988084	988139	+	988214	994641	6502
RPRC004537	KQ034588	141328	141455	+	130412	130705	10916		RPRC006523	KQ034269	899874	899971	+	902537	906472	6501
RPRC003602	KQ034146	421796	421802	+	410894	412194	10902		RPRC006291	KQ035684	21474	21569	-	14975	19164	6499
RPRC005816	KQ034137	1279762	1279903	+	1268871	1269066	10891		RPRC013111	KQ034140	589360	589475	+	594824	595970	6495
RPRC015169	KQ034061	2678759	2678896	+	2667907	2671081	10852		RPRC000831	KQ034194	1242539	1242739	+	1247026	1249233	6494
RPRC001642	KQ034237	116805	116843	-	127351	127678	10835		RPRC006623	KQ034157	517862	517893	-	511383	519218	6479
RPRC002460	KQ034085	1981772	1982462	-	1993141	1993267	10805		RPRC000919	KQ034659	52603	52610	+	55044	59086	6476
RPRC001107	KQ034381	467943	468033	-	478660	478828	10795		RPRC000765	KQ035734	13027	13058	-	6557	6753	6470
RPRC006265	KQ034146	1338672	1338777	+	1327879	1330168	10793		RPRC006924	KQ034491	331719	331864	-	325257	325695	6462
RPRC004573	KQ034293	290301	290514	-	300919	301292	10778		RPRC006915	KQ034448	77021	77265	+	77513	83724	6459
RPRC004698	KQ034347	345297	345341	-	355496	356098	10757		RPRC002737	KQ034626	147010	147139	+	147218	153595	6456
RPRC011754	KQ034518	88292	88320	-	98839	99047	10727		RPRC009738	KQ034464	107304	107450	+	112485	113898	6448
RPRC009915	KQ034392	394150	394162	+	383424	383643	10726		RPRC009938	KQ034304	795046	795153	-	788614	795153	6432
RPRC014066	KQ034630	116184	116423	-	126965	127142	10719		RPRC007435	KQ034057	7703994	7704106	+	7707004	7710533	6427
RPRC009721	KQ034409	217716	217822	+	207037	207059	10679		RPRC011538	KQ034123	59508	59667	-	53092	58655	6416
RPRC000301	KQ034167	917893	918183	+	907231	907271	10662		RPRC011511	KQ034079	1396904	1396977	+	1396925	1403382	6405
RPRC005124	KQ034245	818739	818880	+	808083	808724	10656		RPRC004962	KQ034117	695907	696027	+	702265	702424	6397
RPRC010532	KQ034725	112248	112422	+	101598	101846	10650		RPRC011279	KQ034204	454907	455084	-	448517	454507	6390
RPRC013091	KQ034145	678245	678294	+	667604	667755	10641		RPRC001430	KQ034208	231018	231292	+	237595	237680	6388
RPRC012606	KQ035585	16622	16722	-	27085	27361	10639		RPRC008435	KQ034169	1236966	1237079	-	1230579	1230666	6387
RPRC001034	KQ034372	604066	604172	+	593443	593744	10623		RPRC011979	KQ034059	2052598	2052739	-	2046212	2046451	6386
RPRC013046	KQ034381	402152	402309	+	391532	391759	10620		RPRC008255	KQ034693	12347	12545	-	5967	7333	6380
RPRC013126	KQ034098	674873	674987	+	664275	664300	10598		RPRC006552	KQ034269	176800	176943	-	170423	175248	6377
RPRC013138	KQ034384	103194	103207	+	92598	92867	10596		RPRC002921	KQ034284	62076	62214	-	55708	56005	6368
RPRC005314	KQ034152	340711	340850	+	330118	330443	10593		RPRC005307	KQ034145	898223	898793	-	891862	896577	6361
RPRC000928	KQ034117	1960187	1960373	-	1970732	1970927	10554		RPRC007290	KQ035749	11043	11247	-	4693	4842	6350
RPRC000589	KQ034264	496395	496495	+	485868	486019	10527		RPRC009069	KQ034989	24775	24817	-	18426	18545	6349
RPRC007265	KQ034072	2867742	2867745	+	2857220	2857808	10522		RPRC007179	KQ034467	264836	265136	-	258489	258876	6347
RPRC000078	KQ034117	2028312	2028411	+	2017846	2018305	10466		RPRC007367	KQ034166	306411	306621	-	300083	306621	6328
RPRC014369	KQ034228	654486	654612	-	664723	665052	10440		RPRC001356	KQ034218	1088024	1088060	+	1093953	1094373	6313
RPRC003259	KQ034203	587221	587372	+	576816	577155	10405		RPRC004015	KQ034454	82327	82399	+	85632	88700	6301
RPRC003618	KQ034146	163314	163540	-	173713	173929	10389		RPRC005711	KQ034509	156452	156581	+	156452	162870	6289
RPRC000186	KQ034276	286193	286301	+	275830	275961	10363		RPRC006421	KQ035525	22971	23228	+	26464	29516	6288
RPRC006922	KQ034491	387259	387492	-	397562	397846	10354		RPRC004960	KQ034212	31207	31278	+	31810	37565	6287
RPRC012350	KQ034103	356211	356448	-	366528	366774	10326		RPRC008429	KQ034114	319321	319471	-	313037	318253	6284
RPRC007287	KQ034345	115074	115236	+	104757	106817	10317		RPRC002337	KQ035654	21644	21712	+	26985	27993	6281
RPRC013669	KQ034056	8777392	8777514	+	8767080	8767278	10312		RPRC003197	KQ034095	1412983	1413213	-	1406702	1411753	6281
RPRC003766	KQ034249	437509	437752	+	427256	427730	10253		RPRC002610	KQ034248	965724	965919	-	959452	965337	6272
RPRC001295	KQ034301	680022	680180	-	690366	690431	10251		RPRC011597	KQ034082	633354	633461	+	639391	639732	6271
RPRC000764	KQ035433	23369	23551	-	33653	33796	10245		RPRC014019	KQ034088	1111417	1111566	+	1111417	1117831	6265
RPRC004245	KQ034133	559137	559408	-	569530	569644	10236		RPRC002756	KQ034626	44801	44871	-	38538	39413	6263
RPRC000465	KQ034258	361092	361237	-	371207	371385	10148		RPRC011335	KQ034181	701046	701229	+	701900	707482	6253
RPRC010121	KQ034120	1230576	1230827	+	1220439	1223555	10137		RPRC004998	KQ034281	322767	322951	+	327241	329197	6246
RPRC004715	KQ034347	494342	494469	+	484207	484310	10135		RPRC002962	KQ034063	2519529	2519825	-	2513285	2519867	6244
RPRC000210	KQ034481	371043	371337	-	381283	381464	10127		RPRC004976	KQ034117	608391	608592	+	608391	614833	6241
RPRC002106	KQ034269	139125	139128	-	148762	149214	10086		RPRC001532	KQ034239	651384	651912	-	645146	645937	6238
RPRC013288	KQ034469	233251	233384	+	223188	223361	10063		RPRC012489	KQ034209	1138063	1138170	-	1131828	1137396	6235
RPRC007375	KQ034203	958396	958573	+	948363	949401	10033		RPRC005832	KQ034066	949569	949779	-	943335	943347	6234
RPRC008469	KQ034734	109461	109611	-	119523	119643	10032		RPRC013262	KQ034469	186794	186980	-	180565	180643	6229
RPRC008026	KQ034188	1071383	1071536	-	1081461	1081564	10028		RPRC014508	KQ034056	10114331	10114440	-	10108102	10109211	6229
RPRC010189	KQ034192	774091	774307	+	764080	764354	10011		RPRC003341	KQ034186	650745	651018	-	644532	648597	6213
RPRC011789	KQ034058	5586503	5586613	-	5596390	5596605	9992		RPRC001097	KQ034439	233003	233375	-	226791	231114	6212
RPRC009679	KQ034208	559612	559777	-	569279	569754	9977		RPRC007857	KQ034173	21489	21518	+	27093	27725	6207
RPRC001430	KQ034208	224141	224179	+	214179	214641	9962		RPRC009393	KQ034429	30146	30340	-	23944	30340	6202
RPRC000873	KQ035443	29170	29300	+	19213	19534	9957		RPRC013541	KQ034105	887428	887679	+	891022	893872	6193
RPRC000439	KQ034090	917673	917686	-	927049	927636	9950		RPRC005460	KQ034292	338378	338419	-	332193	338419	6185
RPRC005144	KQ034366	621540	621617	+	611612	612801	9928		RPRC002821	KQ034393	252915	253110	-	246732	251207	6183
RPRC008677	KQ034225	167684	167931	+	157763	158435	9921		RPRC011704	KQ034237	470302	470507	-	464119	469184	6183
RPRC005533	KQ034132	689661	689678	-	699231	699597	9919		RPRC002714	KQ034302	472910	473081	+	472910	479263	6182
RPRC000274	KQ034610	68051	68148	-	77861	78059	9911		RPRC005470	KQ034113	486971	487081	-	480791	487081	6180
RPRC005827	KQ034248	436978	437153	+	427073	427280	9905		RPRC007541	KQ034078	923922	924063	+	929990	930243	6180
RPRC010407	KQ034282	18218	18363	+	8382	8740	9836		RPRC011104	KQ034435	255827	255991	-	249650	256027	6177
RPRC009397	KQ034148	1461339	1461386	+	1451513	1454461	9826		RPRC014161	KQ034570	221752	221935	+	227978	228111	6176
RPRC010555	KQ034079	2385978	2386089	-	2395606	2395913	9824		RPRC007803	KQ034158	1252416	1252436	-	1246241	1246576	6175
RPRC015103	KQ034103	1380777	1380917	-	1390611	1390728	9811		RPRC001458	KQ034172	172244	172312	-	166071	172312	6173
RPRC002665	KQ034302	641217	641293	-	651013	651064	9771		RPRC004281	KQ035003	53116	53137	+	58705	59308	6171
RPRC008060	KQ034172	388139	388292	+	378371	378449	9768		RPRC014873	KQ034127	664723	664851	+	668766	671020	6169
RPRC003961	KQ034164	1078912	1079072	+	1069158	1069458	9754		RPRC005584	KQ034289	589082	589255	+	590529	595420	6165
RPRC013821	KQ034197	354177	354308	+	344431	344723	9746		RPRC010767	KQ034079	2181534	2181743	-	2175369	2178778	6165
RPRC006648	KQ034269	669212	669433	-	678640	679154	9721		RPRC010136	KQ034192	906237	906428	+	912462	912591	6163
RPRC003668	KQ034057	5014624	5014765	-	5024357	5024485	9720		RPRC003601	KQ034146	651638	652118	+	658144	658278	6160
RPRC007393	KQ034080	1538057	1538231	+	1528345	1528549	9712		RPRC006630	KQ034551	267667	267784	-	261508	261999	6159
RPRC014410	KQ034228	566429	566597	+	556721	556790	9708		RPRC005224	KQ034531	20956	21115	+	27181	27260	6145
RPRC014609	KQ034653	186832	186917	-	196300	196618	9701		RPRC005465	KQ034113	160943	161081	-	154801	158182	6142
RPRC000569	KQ034064	3311020	3311168	+	3301333	3306803	9687		RPRC015265	KQ034074	154443	154634	+	154713	160776	6142
RPRC008622	KQ034235	1031486	1031600	+	1021835	1021890	9651		RPRC010297	KQ034056	12728720	12728812	-	12722581	12727877	6139
RPRC003801	KQ034160	220016	220211	+	210373	210622	9643		RPRC010569	KQ034578	237195	237342	+	239191	243480	6138
RPRC001567	KQ034114	1560151	1560174	-	1569590	1569810	9636		RPRC003800	KQ034160	250490	250613	+	256464	256750	6137
RPRC005830	KQ034248	412965	413152	+	403333	403519	9632		RPRC014064	KQ034630	136791	136989	+	142747	143114	6125
RPRC009559	KQ034069	1991766	1991949	+	1982137	1982301	9629		RPRC005762	KQ034191	433807	433979	-	427686	430199	6121
RPRC012544	KQ034056	374060	374102	-	383477	383731	9629		RPRC010116	KQ034192	756399	756533	+	759468	762648	6115
RPRC002326	ACPB03026553	12641	12847	-	22406	22464	9617		RPRC010704	KQ034753	92381	92599	-	86269	87666	6112
RPRC011355	KQ035196	27540	27938	+	17930	18018	9610		RPRC005317	KQ034372	207125	207231	+	210483	213341	6110
RPRC000304	KQ034425	460716	461180	-	470628	470784	9604		RPRC006532	KQ034214	943166	943245	-	937057	942662	6109
RPRC010254	KQ034098	950905	951014	-	960437	960594	9580		RPRC011483	KQ034757	73598	74080	-	67491	71401	6107
RPRC003141	KQ034630	30933	31008	-	39978	40542	9534		RPRC011300	ACPB03029225	7360	7426	-	1254	1347	6106
RPRC002958	KQ034278	146164	146208	-	152030	155728	9520		RPRC008408	KQ034169	853773	853871	+	854634	859971	6100
RPRC010677	KQ034584	17884	17945	+	8424	8516	9460		RPRC010233	KQ034279	337699	337827	-	331602	332709	6097
RPRC009577	KQ034224	118173	118289	+	108727	108901	9446		RPRC015455	KQ034169	79411	79705	-	73318	75042	6093
RPRC011042	KQ034445	75888	75925	+	66472	69249	9416		RPRC000916	KQ034552	240796	240862	-	234709	240862	6087
RPRC000300	KQ034374	609315	609341	-	618416	618747	9406		RPRC004853	KQ034380	213658	213763	-	207575	210489	6083
RPRC005330	KQ034370	492969	493364	+	483570	484173	9399		RPRC009211	KQ034166	969073	969297	+	970211	975379	6082
RPRC014806	KQ034062	3989560	3989684	+	3980167	3980291	9393		RPRC015268	KQ034074	160371	160787	-	154293	160787	6078
RPRC014178	KQ035211	18257	18425	+	8870	8945	9387		RPRC009869	KQ034304	429811	430110	+	432444	436187	6077
RPRC012330	KQ034103	441444	441559	+	432098	432686	9346		RPRC010726	KQ034683	17811	17979	+	22176	24056	6077
RPRC003473	KQ034059	2863538	2863579	+	2854193	2854640	9345		RPRC014678	KQ034149	290937	291082	+	296873	297148	6066
RPRC006654	KQ034729	120298	120346	-	129070	129683	9337		RPRC006607	KQ034057	6684611	6684635	+	6690515	6690690	6055
RPRC003420	KQ034363	468440	468880	-	478052	478214	9334		RPRC008755	KQ034303	231651	231780	+	231651	237833	6053
RPRC002217	KQ035632	13730	13813	-	22730	23145	9332		RPRC003971	KQ034454	97455	97608	-	91404	96846	6051
RPRC001050	KQ034389	274288	274429	-	283661	283759	9330		RPRC013836	KQ034484	286643	286917	+	286643	292967	6050
RPRC015215	KQ034199	410049	410133	-	419290	419388	9255		RPRC001454	KQ034105	992082	992164	-	986035	990873	6047
RPRC003713	KQ034106	1780508	1780511	+	1771276	1771418	9232		RPRC013419	KQ034059	722875	723138	-	716829	720184	6046
RPRC000326	KQ034573	30557	30582	-	39459	39813	9231		RPRC011851	KQ034066	1827720	1828146	+	1833420	1834190	6044
RPRC010202	KQ034137	880202	880311	-	889317	889540	9229		RPRC012190	KQ034070	1332973	1333173	-	1326929	1330549	6044
RPRC001722	KQ034090	1017040	1017309	-	1026106	1026532	9223		RPRC002965	KQ034115	397170	397333	-	391129	395885	6041
RPRC009115	KQ034507	256208	256295	+	246989	248004	9219		RPRC006343	KQ035545	15507	15691	+	17335	21728	6037
RPRC014450	KQ034305	25795	26175	+	16582	16817	9213		RPRC007250	KQ034345	139346	139472	+	142099	145509	6037
RPRC001443	KQ034147	409417	409502	+	400227	400412	9190		RPRC002664	KQ034058	6518347	6518661	+	6520049	6524695	6034
RPRC006343	KQ035545	11714	11893	+	2531	2645	9183		RPRC010007	KQ034328	335134	335525	-	329100	329509	6034
RPRC005776	KQ034137	1021380	1021477	+	1012207	1013633	9173		RPRC008376	KQ034114	957250	957384	-	951226	955685	6024
RPRC000811	KQ034994	15771	15940	+	6601	7234	9170		RPRC011169	KQ034189	1058842	1058907	-	1052822	1058907	6020
RPRC002656	KQ034130	267857	267891	-	276916	277061	9170		RPRC009506	KQ034767	33644	33829	+	33644	39846	6017
RPRC010234	KQ034404	134276	134318	-	143107	143484	9166		RPRC011462	KQ034099	2309243	2309403	+	2311013	2315420	6017
RPRC009479	KQ034129	547990	547996	-	555918	557159	9163		RPRC008533	KQ034113	951843	951981	+	953959	957988	6007
RPRC014586	KQ035977	10282	10393	+	1147	1590	9135		RPRC009248	KQ034683	149477	149577	+	154596	155582	6005
RPRC007899	KQ034863	19448	19625	+	10319	10619	9129		RPRC011838	KQ034066	1459594	1459678	+	1459918	1465681	6003
RPRC003726	KQ034062	697404	697590	-	706348	706713	9123		RPRC014069	KQ034368	180401	180504	-	174399	176615	6002
RPRC007248	KQ034326	26942	27143	-	35881	36248	9105		RPRC008187	KQ034910	14992	15059	-	8992	12220	6000
RPRC011369	KQ034181	737941	738041	+	728843	732243	9098		RPRC007520	KQ034203	1053146	1053283	-	1047150	1053283	5996
RPRC001383	KQ034248	678080	678298	+	668983	669555	9097		RPRC001869	KQ034056	9327503	9327752	+	9332331	9333742	5990
RPRC010704	KQ034753	95311	95465	-	104519	104560	9095		RPRC013537	KQ034105	934462	934516	-	928475	934516	5987
RPRC013254	KQ034778	63692	63971	+	54604	54833	9088		RPRC014177	KQ034689	137368	137494	-	131381	132357	5987
RPRC001903	KQ034057	8496997	8497123	+	8487930	8488077	9067		RPRC005610	KQ034131	1786018	1786100	+	1791960	1792085	5985
RPRC000588	KQ034120	280393	280462	-	289266	289518	9056		RPRC008269	KQ034359	396233	396273	+	400608	402254	5981
RPRC015188	KQ034199	918382	918517	+	909339	909426	9043		RPRC008220	KQ034264	11977	12263	-	6013	11302	5964
RPRC000255	KQ034112	909475	909646	+	900486	900675	8989		RPRC014124	KQ034076	797705	797870	-	791745	791855	5960
RPRC015098	KQ034065	422082	422279	-	430625	431253	8974		RPRC003332	KQ034341	687420	687618	-	681464	687618	5956
RPRC013083	KQ034140	639854	639948	+	630890	631021	8964		RPRC007723	KQ034099	373825	373953	-	367870	368078	5955
RPRC001011	KQ034317	525243	525293	-	533954	534249	8956		RPRC005319	KQ034372	352643	352734	+	354324	358686	5952
RPRC001697	KQ034069	935593	935663	+	926660	926802	8933		RPRC011559	KQ034123	38784	39101	-	32836	34112	5948
RPRC006941	KQ034397	537317	537414	+	528396	528829	8921		RPRC012101	KQ035201	16095	16229	-	10153	11071	5942
RPRC009704	KQ034409	33021	33123	+	24103	24272	8918		RPRC008522	KQ034113	1174181	1174389	+	1180086	1180324	5935
RPRC009997	KQ034340	506216	506391	+	497316	497721	8900		RPRC014138	KQ034131	678577	678820	+	684567	684744	5924
RPRC011822	KQ034168	615914	616073	+	607019	616073	8895		RPRC007941	KQ034158	1235117	1235180	+	1235837	1241101	5921
RPRC015346	KQ034446	228578	228581	+	219695	219741	8883		RPRC011656	KQ034238	657761	657873	+	657761	663794	5921
RPRC014316	KQ034569	227536	227717	-	235524	236585	8868		RPRC002519	KQ034510	263767	263995	+	263767	269909	5914
RPRC004313	KQ034546	182965	183049	+	174134	174259	8831		RPRC002983	KQ034278	205786	206346	+	211197	212260	5914
RPRC007639	KQ034713	15654	15799	+	6876	6985	8778		RPRC003753	KQ034117	1981176	1981254	+	1982318	1987168	5914
RPRC007576	KQ034385	518058	518184	-	526939	526959	8775		RPRC005002	KQ034485	85243	85472	-	79333	82839	5910
RPRC010217	KQ034279	529835	529958	+	521065	521358	8770		RPRC005404	KQ034066	1962888	1963116	-	1956980	1961786	5908
RPRC011983	KQ034059	2078472	2078605	-	2087312	2087361	8756		RPRC005887	KQ034137	1080767	1080929	-	1074860	1080929	5907
RPRC003454	KQ034291	225365	225528	-	234032	234278	8750		RPRC005232	KQ034926	39364	39424	+	39721	45329	5905
RPRC011651	KQ034357	652333	652444	-	660951	661148	8704		RPRC010694	KQ034753	76284	76400	+	76472	82300	5900
RPRC004932	KQ034064	1131726	1131857	-	1140526	1140558	8701		RPRC001350	KQ034282	61424	61883	+	66808	67780	5897
RPRC005936	KQ034063	3496809	3496989	-	3505516	3505686	8697		RPRC006045	KQ034063	3644613	3644836	-	3638717	3644836	5896
RPRC009282	KQ034123	1208327	1208502	-	1216398	1217184	8682		RPRC005107	KQ034161	1376931	1377243	-	1371047	1377243	5884
RPRC014413	KQ034056	8495496	8495543	-	8498575	8504193	8650		RPRC007352	KQ034320	579064	579185	-	573190	579185	5874
RPRC002605	KQ034248	768010	768061	-	776572	776694	8633		RPRC010760	KQ035232	36414	36439	-	30543	31883	5871
RPRC006514	KQ034720	87170	87347	+	78539	79731	8631		RPRC003282	KQ034622	83680	84113	-	77813	84113	5867
RPRC004070	KQ034194	463447	463481	-	471730	472111	8630		RPRC003669	KQ034378	252265	252540	-	246402	246512	5863
RPRC003924	KQ034454	13327	13438	-	22017	22065	8627		RPRC001100	KQ034439	388710	388903	-	382848	387976	5862
RPRC005290	KQ034531	5265	5286	-	13292	13891	8605		RPRC014214	KQ034689	21168	21426	+	27213	27288	5862
RPRC013279	KQ034225	796452	796562	+	787851	788673	8601		RPRC011593	ACPB03028760	8667	8840	+	14639	14691	5851
RPRC012215	KQ034070	1296829	1296909	+	1288239	1288807	8590		RPRC008474	KQ034106	823180	823281	+	823527	829131	5850
RPRC008031	KQ034233	497080	497327	-	505623	505912	8585		RPRC013524	KQ034100	1529324	1529480	-	1523479	1527134	5845
RPRC001790	KQ034099	35947	36007	-	43182	44591	8584		RPRC012043	KQ034188	443516	443597	+	448614	449438	5841
RPRC004083	KQ034587	248238	248531	-	250912	257096	8565		RPRC002935	KQ034060	4172232	4172359	+	4173400	4178198	5839
RPRC010725	KQ035261	35183	35246	+	26633	26991	8550		RPRC011811	KQ034066	1126143	1126262	+	1127210	1132100	5838
RPRC007885	KQ034371	599570	599587	-	607390	608136	8549		RPRC000477	KQ034072	1471924	1472115	-	1466088	1471127	5836
RPRC014686	KQ034294	655147	655199	-	663545	663748	8549		RPRC013384	KQ034056	2515794	2515952	-	2509965	2513205	5829
RPRC004483	KQ034059	5016855	5016950	-	5022992	5025488	8538		RPRC014073	KQ034857	29954	30157	+	31919	35986	5829
RPRC005396	KQ034066	2622893	2622905	+	2614357	2614559	8536		RPRC010287	KQ034330	318307	318573	+	319264	324400	5827
RPRC002916	KQ034084	1744487	1744701	-	1752339	1753234	8533		RPRC008957	KQ034284	29047	29335	-	23222	29335	5825
RPRC002441	KQ034991	38155	38178	-	46594	46707	8529		RPRC008700	KQ034111	1585748	1585872	-	1579924	1585872	5824
RPRC005174	KQ034155	741855	741934	+	733330	733381	8525		RPRC014820	KQ034314	581286	581914	-	575470	580668	5816
RPRC001905	KQ034057	8703756	8703759	-	8712082	8712280	8521		RPRC004186	KQ034133	122948	123065	-	117138	120997	5810
RPRC002664	KQ034058	6517871	6518027	+	6509373	6511666	8498		RPRC007923	KQ035675	11705	11937	+	17454	17747	5810
RPRC011068	KQ034316	312495	312504	-	320957	320994	8490		RPRC008752	KQ034303	329774	329879	+	335678	335687	5808
RPRC014318	KQ034569	9477	9570	-	17964	18034	8464		RPRC014753	KQ034200	832724	832864	-	826917	829483	5807
RPRC011941	KQ034173	743270	743398	+	734814	735626	8456		RPRC009482	KQ034129	539563	539596	-	533758	535012	5805
RPRC001691	KQ034150	354929	355151	-	363461	363601	8450		RPRC009932	KQ035319	26963	27181	-	21158	24946	5805
RPRC015344	KQ034446	322580	322757	+	314132	314371	8448		RPRC002443	KQ034991	7986	7992	-	2186	2325	5800
RPRC004150	KQ034587	119083	119164	-	123665	127605	8441		RPRC004097	KQ034356	638129	638377	+	644054	644176	5799
RPRC003184	KQ034591	12995	13045	+	4557	4573	8438		RPRC013286	KQ034469	343388	343478	+	344155	349276	5798
RPRC000982	KQ034264	309031	309062	+	300613	300890	8418		RPRC005049	KQ034281	102931	103067	-	97137	103067	5794
RPRC006338	KQ034157	170395	170408	-	178323	178816	8408		RPRC014162	KQ034076	224021	224157	+	224429	229922	5765
RPRC000110	KQ034427	248816	249047	+	240410	240593	8406		RPRC011729	KQ034058	5661233	5661331	-	5655469	5660246	5764
RPRC004520	KQ034894	8398	9122	+	3	844	8395		RPRC017363	KQ034098	1772004	1772135	+	1775664	1777897	5762
RPRC007689	KQ034102	1290151	1290304	+	1281784	1282025	8367		RPRC000975	KQ034462	395754	395914	+	395754	401673	5759
RPRC006276	KQ035456	17434	17648	+	9082	9245	8352		RPRC003693	KQ034232	987054	987315	-	981302	987315	5752
RPRC004426	KQ034207	598977	599128	-	607353	607420	8292		RPRC007446	KQ034203	861217	861313	-	855465	861313	5752
RPRC012749	KQ034067	1661215	1661358	+	1652936	1660474	8279		RPRC005225	KQ034531	33620	33860	-	27869	28562	5751
RPRC014524	KQ034056	10529921	10530059	+	10521666	10521968	8255		RPRC009473	KQ034129	684658	684734	-	678908	681896	5750
RPRC013787	KQ034096	37075	37228	-	45083	45481	8253		RPRC000406	KQ034302	53873	54074	+	57263	59823	5749
RPRC006544	KQ034453	412786	412822	-	420772	421062	8240		RPRC008857	KQ034056	11387940	11388371	+	11387940	11394111	5740
RPRC009129	KQ034146	82878	83039	+	74640	74830	8238		RPRC006729	KQ034378	71104	71340	+	76880	77077	5737
RPRC009429	KQ034108	2047200	2047258	+	2038963	2039138	8237		RPRC009252	KQ034264	902801	902985	-	897065	897799	5736
RPRC000049	KQ034166	1175623	1176374	-	1183988	1184610	8236		RPRC001527	KQ034188	772237	773377	-	766503	773377	5734
RPRC003441	KQ034291	200462	200605	-	207913	208805	8200		RPRC007254	KQ034072	2987750	2988708	+	2987750	2994440	5732
RPRC004382	KQ034114	1941234	1941384	+	1933035	1933460	8199		RPRC010306	KQ034111	738796	738945	-	733064	737818	5732
RPRC014119	KQ035154	43154	43281	+	34968	35098	8186		RPRC014923	KQ034163	181899	182129	+	182986	187861	5732
RPRC009406	KQ034148	1342242	1342406	-	1350338	1350588	8182		RPRC012972	KQ034063	499068	499159	-	493338	498592	5730
RPRC009244	KQ034683	134970	135231	+	126790	127373	8180		RPRC009347	KQ034324	683020	683213	+	684832	688941	5728
RPRC004346	KQ034613	12509	12686	+	4330	6657	8179		RPRC013826	KQ034059	898827	899154	+	898827	904880	5726
RPRC015285	KQ034074	171809	171813	-	179599	179980	8167		RPRC009714	KQ034097	2163993	2164102	-	2158270	2164102	5723
RPRC014816	KQ034511	57776	58014	-	64240	66164	8150		RPRC007134	KQ035096	21873	22069	-	16156	16392	5717
RPRC013785	KQ034059	598210	598333	+	590065	590325	8145		RPRC009802	KQ034116	1004440	1004666	+	1004440	1010380	5714
RPRC010569	KQ034578	228991	229138	+	220864	221798	8127		RPRC014515	KQ034056	10495531	10495818	+	10498531	10501530	5712
RPRC004743	KQ034083	2192404	2192515	-	2200529	2200634	8119		RPRC001286	KQ034159	447912	448131	+	450477	453835	5704
RPRC014960	KQ034489	350138	350274	-	352950	358384	8110		RPRC006276	KQ035456	19548	21052	+	19548	26753	5701
RPRC006990	KQ034056	637301	637333	+	629192	629349	8109		RPRC014894	KQ034127	879154	879207	-	873461	877561	5693
RPRC007187	KQ034600	240844	240919	+	232742	232773	8102		RPRC015013	KQ034109	130067	130209	+	135673	135889	5680
RPRC009847	KQ034560	255260	255544	+	247169	247360	8091		RPRC014659	KQ034283	691190	691344	+	691739	697000	5656
RPRC006481	KQ034453	235131	235284	-	242909	243359	8075		RPRC001555	KQ034116	1235806	1235819	+	1235806	1241474	5655
RPRC012317	KQ034056	6819712	6820044	+	6811645	6811761	8067		RPRC010019	KQ034340	191584	191683	+	193572	197338	5655
RPRC009816	KQ034150	44162	44297	-	52324	52354	8057		RPRC007792	KQ034163	1052760	1052845	+	1056766	1058498	5653
RPRC007301	KQ034480	330917	331034	-	338867	339075	8041		RPRC012139	KQ034065	3501563	3501641	+	3504863	3507280	5639
RPRC006748	KQ034147	702520	702893	-	710510	710921	8028		RPRC012815	KQ034081	916224	916415	+	916224	922051	5636
RPRC006143	KQ034808	49682	49716	+	41668	41706	8014		RPRC009468	KQ034091	1475177	1475289	+	1476301	1480923	5634
RPRC007515	KQ034078	28710	28713	+	20702	20719	8008		RPRC006076	KQ034297	506188	510139	+	514192	515772	5633
RPRC012040	KQ034058	6068302	6068411	-	6075498	6076409	7998		RPRC012402	KQ034221	412652	412738	-	407025	412525	5627
RPRC006987	KQ034682	1887	1999	-	9933	9989	7990		RPRC014639	KQ034377	233077	233239	-	227450	232379	5627
RPRC009174	KQ034642	13872	14969	-	22745	22949	7980		RPRC010117	KQ034137	25480	25605	+	27121	31230	5625
RPRC007736	KQ034179	1388163	1388232	+	1380215	1381083	7948		RPRC004255	KQ034133	46574	46826	-	40951	46826	5623
RPRC004765	KQ034083	412112	412121	+	404168	404561	7944		RPRC004845	KQ034190	330804	330906	-	325188	326295	5616
RPRC004746	KQ034083	2332081	2332183	-	2340017	2340123	7940		RPRC003555	KQ034057	562727	562739	+	568285	568344	5605
RPRC005741	KQ034137	1302834	1302995	-	1310333	1310932	7937		RPRC004666	KQ034679	161235	161394	-	155633	155775	5602
RPRC007388	KQ034077	1669987	1669993	-	1677620	1677911	7918		RPRC000693	KQ034689	9629	9761	-	4035	9761	5594
RPRC013067	KQ034098	586763	586868	-	593894	594784	7916		RPRC010729	KQ034079	2095248	2095377	-	2089657	2094508	5591
RPRC009158	KQ034737	34375	34496	+	26466	26619	7909		RPRC003597	KQ034091	2067324	2067388	-	2061734	2065491	5590
RPRC013072	KQ034384	261127	261386	-	269243	269293	7907		RPRC013665	KQ034056	8864051	8864291	+	8869622	8869877	5586
RPRC005737	KQ034137	1375416	1375596	-	1383413	1383494	7898		RPRC004241	ACPB03023791	15955	16119	-	10374	10544	5581
RPRC001585	KQ034214	343172	343358	+	335281	343358	7891		RPRC010714	KQ034287	95070	95127	-	89490	89720	5580
RPRC004831	KQ034190	544117	544258	+	536232	537689	7885		RPRC003202	KQ034120	426991	427086	+	427224	432665	5579
RPRC003343	KQ034186	694826	694965	-	702574	702842	7877		RPRC009349	KQ034324	586286	586404	+	586771	591979	5575
RPRC014500	KQ034056	10315818	10315821	+	10307985	10312503	7833		RPRC000326	KQ034573	26450	26600	-	20881	23413	5569
RPRC014061	KQ034368	385798	386175	+	377968	378449	7830		RPRC000516	KQ034065	839775	840012	+	845022	845581	5569
RPRC007096	KQ034094	1690973	1691754	-	1699000	1699576	7822		RPRC014193	KQ034689	168007	168124	-	162439	162454	5568
RPRC012264	KQ034301	747889	747904	+	740096	740624	7793		RPRC001706	KQ034061	1154168	1154367	-	1148602	1151360	5566
RPRC008593	KQ034294	46476	46692	-	54167	54471	7779		RPRC014278	KQ034069	3150172	3150418	-	3144606	3147197	5566
RPRC005619	KQ034605	57740	57774	-	65147	65552	7778		RPRC002804	KQ034393	186583	186724	-	181021	185538	5562
RPRC004524	KQ034588	108953	109034	-	116521	116806	7772		RPRC005579	KQ034171	1374547	1374737	-	1368988	1371604	5559
RPRC007753	KQ034163	800054	800137	-	807887	807909	7772		RPRC012761	KQ034081	1413329	1413467	-	1407770	1411337	5559
RPRC000111	KQ034679	14978	15017	-	22742	22784	7767		RPRC012108	KQ034112	1793589	1794006	+	1796703	1799563	5557
RPRC011381	KQ034181	1316980	1317146	+	1309214	1309247	7766		RPRC009318	KQ034595	97383	97642	-	91830	93241	5553
RPRC009144	KQ034073	2065415	2065583	+	2057650	2057733	7765		RPRC010532	KQ034725	121713	121877	+	122835	127424	5547
RPRC002733	KQ034626	166408	166486	+	158658	159477	7750		RPRC013224	KQ034469	329437	329557	+	329437	335096	5539
RPRC015125	KQ034103	1037500	1037678	+	1029753	1029868	7747		RPRC008236	KQ034483	185687	185796	-	180151	185796	5536
RPRC014166	KQ034570	199662	199684	-	199431	207427	7743		RPRC004219	KQ034724	42080	42222	+	47535	47757	5535
RPRC002695	KQ034058	7052592	7052737	-	7060332	7060468	7731		RPRC009203	KQ034166	956166	956312	-	950632	951078	5534
RPRC013529	KQ034105	1035769	1035901	-	1043156	1043630	7729		RPRC011603	KQ034058	3472919	3473042	+	3476925	3478575	5533
RPRC014725	KQ034167	37604	37710	+	29879	30114	7725		RPRC010160	KQ034098	1739058	1739177	-	1733527	1733749	5531
RPRC012046	KQ034188	600817	600958	-	608435	608678	7720		RPRC011006	KQ034402	222335	222478	-	216808	220402	5527
RPRC006316	KQ034219	379339	379557	+	371621	371895	7718		RPRC001796	KQ034099	2325639	2325769	-	2320116	2325769	5523
RPRC004419	KQ034825	73149	73388	-	80803	81097	7709		RPRC001876	KQ034056	11051566	11051837	-	11046043	11048757	5523
RPRC011108	KQ034527	340628	340724	-	348370	348428	7704		RPRC004503	KQ034408	263695	263841	-	258175	261350	5520
RPRC005295	KQ034145	970355	970444	+	962661	963061	7694		RPRC015235	KQ034087	2198868	2198985	+	2198868	2204504	5519
RPRC009711	KQ034107	347858	347943	+	340170	340529	7688		RPRC005754	KQ034073	2805230	2805267	-	2799712	2805267	5518
RPRC007672	KQ034217	1118282	1118402	-	1126006	1126086	7684		RPRC015266	KQ034074	96862	96985	-	91348	94184	5514
RPRC013585	KQ034056	8833783	8833833	+	8826104	8826151	7679		RPRC008233	KQ034274	469600	469645	+	471938	475158	5513
RPRC002965	KQ034115	397740	397799	-	404897	405475	7676		RPRC013475	KQ034333	170046	170248	-	164536	168526	5510
RPRC002619	KQ034784	29768	29797	-	37389	37454	7657		RPRC002757	KQ034302	102552	102726	-	97053	102720	5499
RPRC000925	KQ034483	338509	338523	+	330852	331156	7657		RPRC002549	KQ034474	387284	387483	+	390297	392981	5498
RPRC001857	KQ034056	6981942	6982146	+	6974293	6974406	7649		RPRC013525	KQ034100	1542535	1542649	+	1548115	1548147	5498
RPRC002882	KQ034635	162310	162391	+	154662	154888	7648		RPRC015206	KQ034087	2249853	2250092	+	2250202	2255590	5498
RPRC008981	KQ034369	483945	484266	-	491614	491901	7635		RPRC003234	KQ035766	8240	8377	-	2743	4665	5497
RPRC012501	KQ034958	39319	39352	+	31718	34043	7601		RPRC000036	KQ034341	637352	637493	+	642583	642988	5495
RPRC010105	KQ034120	1045401	1045711	-	1053220	1053312	7601		RPRC011499	KQ034144	1669109	1669258	-	1663617	1669258	5492
RPRC002815	KQ034094	2364204	2364376	+	2356619	2357436	7585		RPRC007594	KQ034327	333800	333896	+	338561	339385	5489
RPRC007453	KQ034166	440006	440064	+	432426	432880	7580		RPRC009223	KQ034166	1042527	1042598	+	1047920	1048087	5489
RPRC002507	KQ034229	278897	279159	-	286372	286734	7575		RPRC005608	KQ034131	1739827	1739944	+	1739827	1745431	5487
RPRC006665	KQ034152	1522000	1522189	-	1529552	1529763	7574		RPRC007057	KQ034344	616301	617143	-	610819	612302	5482
RPRC013889	KQ034456	234573	234595	+	227009	227222	7564		RPRC013711	KQ034096	27711	27834	-	22232	25866	5479
RPRC002042	KQ034059	704559	704562	-	711844	712112	7550		RPRC014232	KQ034677	151248	151350	-	145769	151350	5479
RPRC000663	KQ034808	25520	25593	-	33079	33132	7539		RPRC007018	KQ034107	1487931	1488037	-	1482457	1486791	5474
RPRC008500	KQ034113	824526	824605	-	832093	832141	7536		RPRC007035	KQ034195	1052528	1052657	-	1047056	1051849	5472
RPRC002022	KQ034063	3763680	3763777	-	3771077	3771305	7528		RPRC005820	KQ034137	1546766	1546948	+	1547609	1552419	5471
RPRC013803	KQ034090	984685	984793	-	992028	992293	7500		RPRC006837	KQ034094	2077749	2077813	+	2080830	2083282	5469
RPRC011481	KQ034200	237473	237532	-	244668	245029	7497		RPRC004351	KQ034546	147958	148143	+	149792	153611	5468
RPRC010103	KQ034098	1711995	1712085	+	1704500	1704540	7495		RPRC008688	KQ034225	334457	334633	+	335276	340101	5468
RPRC011601	KQ034079	1573495	1573550	+	1566017	1566066	7478		RPRC012827	KQ034081	861643	861830	-	856175	861830	5468
RPRC010214	KQ034279	702660	702670	+	695189	695311	7471		RPRC003618	KQ034146	159953	160052	-	154486	154941	5467
RPRC003496	KQ034059	3618302	3618384	-	3625418	3625841	7457		RPRC015009	KQ034109	26946	27053	+	28629	32516	5463
RPRC004271	KQ034332	36519	36804	-	44077	44257	7453		RPRC001646	KQ034237	494309	494972	-	488849	488937	5460
RPRC008577	KQ035422	11437	11551	+	3986	4350	7451		RPRC008671	KQ034191	330562	330782	-	325104	328600	5458
RPRC014346	KQ034177	1251918	1252837	-	1260111	1260285	7448		RPRC003653	KQ034060	2809694	2809764	-	2804238	2806380	5456
RPRC006560	KQ034551	307486	307633	-	314636	315068	7435		RPRC006069	KQ034141	59033	59364	+	60218	64814	5450
RPRC012327	KQ034103	333990	334174	+	326571	329195	7419		RPRC012768	KQ034079	592932	593178	+	594426	598618	5440
RPRC012115	KQ034097	1308443	1308566	+	1301028	1301769	7415		RPRC013192	KQ034068	1016461	1016524	+	1016164	1021963	5439
RPRC003176	KQ034421	284204	284372	+	276796	276934	7408		RPRC000940	KQ034199	1219856	1219984	-	1214419	1214463	5437
RPRC014735	KQ034200	1169825	1169985	+	1162440	1162535	7385		RPRC007898	KQ034371	543665	544142	-	538232	544103	5433
RPRC006231	KQ034066	36618	37239	+	29239	32011	7379		RPRC013701	KQ034411	445470	445633	+	447934	451062	5429
RPRC011506	KQ034081	2708734	2708823	-	2715342	2716194	7371		RPRC005089	KQ034089	2088587	2088679	+	2090070	2094107	5428
RPRC009753	KQ034107	596059	596238	+	588696	588792	7363		RPRC009115	KQ034507	259605	259773	+	265077	265197	5424
RPRC015241	KQ034758	37659	37904	-	45056	45256	7352		RPRC011864	KQ034066	1627088	1627267	+	1627088	1632690	5423
RPRC014270	KQ034056	5815338	5815410	+	5808005	5808367	7333		RPRC005372	KQ034176	746240	746448	+	747693	751866	5418
RPRC006358	KQ034146	1093222	1093225	-	1099380	1100537	7312		RPRC008196	KQ035756	14130	14590	-	8717	8765	5413
RPRC005131	KQ034245	950306	950345	-	957478	957652	7307		RPRC001347	KQ034137	1348553	1348719	+	1348553	1354129	5410
RPRC004386	KQ034114	1870394	1870783	+	1863087	1863162	7307		RPRC001617	KQ034173	39816	39979	-	34407	35559	5409
RPRC009454	KQ034577	48686	48871	+	41385	41695	7301		RPRC008426	KQ034169	860041	860166	-	854632	859094	5409
RPRC000466	KQ034330	360968	361052	-	368320	368347	7295		RPRC002616	KQ034784	30421	30496	-	25013	30496	5408
RPRC010863	KQ034741	3823	3926	-	3823	11219	7293		RPRC008074	KQ034264	65049	65166	-	59643	61804	5406
RPRC004877	KQ034322	497406	497668	+	490113	490407	7293		RPRC006379	KQ034690	11565	11740	+	12776	17143	5403
RPRC013717	KQ034114	1422304	1422505	-	1429561	1429788	7283		RPRC007591	KQ034133	1166410	1166590	-	1161009	1161831	5401
RPRC010599	KQ034282	188522	188708	+	181241	181529	7281		RPRC000062	KQ034074	82986	83282	+	82986	88680	5398
RPRC006069	KQ034141	51562	51733	+	44292	44487	7270		RPRC009315	KQ034092	1912283	1912338	-	1906886	1909818	5397
RPRC010951	KQ034179	411502	411622	+	404233	404772	7269		RPRC008923	KQ034329	729435	729621	+	732055	735015	5394
RPRC009262	KQ034161	481475	482584	+	474210	474600	7265		RPRC000829	KQ034146	24309	24858	-	18920	19071	5389
RPRC013113	KQ034098	221486	221507	+	214222	214335	7264		RPRC005576	KQ034132	37128	37461	-	31746	36085	5382
RPRC009460	KQ034091	1588207	1588322	+	1580952	1581149	7255		RPRC011802	KQ034066	1280624	1280914	-	1275242	1277098	5382
RPRC001666	KQ034113	1555940	1555994	-	1562757	1563247	7253		RPRC013979	KQ034788	84387	84565	-	79005	82321	5382
RPRC001198	KQ034520	179259	179424	+	172017	172268	7242		RPRC014160	KQ034076	237548	237658	+	238815	243037	5379
RPRC012583	KQ035476	16577	16601	-	23401	23819	7218		RPRC015427	KQ034457	73802	74060	-	68425	69127	5377
RPRC000695	KQ034800	13619	13807	+	6406	6478	7213		RPRC002877	KQ034635	178853	178970	+	179896	184346	5376
RPRC007000	KQ034272	138244	138393	-	145344	145593	7200		RPRC008889	KQ034056	11108421	11108512	+	11113838	11113888	5376
RPRC001251	KQ034056	552412	552461	-	559559	559656	7195		RPRC002640	KQ034302	478272	478732	-	472909	477360	5363
RPRC000788	KQ034742	73212	73246	-	79451	80435	7189		RPRC011788	KQ034996	23081	24185	-	17720	24185	5361
RPRC015184	KQ034199	253738	253845	+	246562	246757	7176		RPRC010299	KQ034056	12689729	12690008	+	12689729	12695360	5352
RPRC014218	KQ034076	2823315	2823351	+	2816140	2816622	7175		RPRC005587	KQ034132	635227	635375	-	629878	634368	5349
RPRC001732	KQ034065	1032096	1032513	-	1039399	1039687	7174		RPRC003700	KQ034232	980188	980375	+	981302	985723	5348
RPRC005106	KQ034366	627105	627191	-	634098	634342	7151		RPRC011155	KQ034374	119955	120127	-	114607	118314	5348
RPRC007680	KQ034199	1014695	1014776	-	1021433	1021925	7149		RPRC005487	KQ034292	286854	286922	+	286854	292259	5337
RPRC011370	KQ034121	15866	16776	-	23791	23920	7144		RPRC011601	KQ034079	1574545	1574631	+	1578306	1579964	5333
RPRC001146	KQ034360	403074	403108	-	408718	410247	7139		RPRC011187	KQ034148	13753	13884	-	8421	13624	5332
RPRC003560	KQ034057	4277049	4277066	+	4269929	4269954	7120		RPRC012579	KQ034770	74622	74752	+	80032	80081	5329
RPRC011349	KQ034538	315277	315513	+	308162	308647	7115		RPRC008981	KQ034369	471657	471775	-	466333	471049	5324
RPRC001458	KQ034172	178086	178110	-	185124	185224	7114		RPRC005207	KQ034088	257944	258063	+	257944	263382	5319
RPRC008522	KQ034113	1168418	1168667	+	1161305	1161602	7113		RPRC011981	KQ034173	892906	893040	+	897294	898356	5316
RPRC006154	KQ034250	532088	532179	-	538712	539286	7107		RPRC001754	KQ034078	1974790	1975059	+	1976229	1980373	5314
RPRC002678	KQ034302	704067	704317	+	696967	697307	7100		RPRC000078	KQ034117	2029366	2029519	+	2033124	2034832	5313
RPRC008102	KQ034255	443662	443755	+	436595	437017	7067		RPRC009061	KQ034056	11036088	11036181	+	11036088	11041489	5308
RPRC010572	ACPB03024770	21589	21592	-	28323	28657	7065		RPRC012389	KQ034401	252849	252982	-	247542	247825	5307
RPRC009632	KQ034323	419645	419780	+	412619	413210	7026		RPRC010226	KQ034279	105556	105685	+	110825	110991	5306
RPRC000883	KQ034441	4784	4999	-	11811	11999	7000		RPRC003467	KQ034059	3453572	3453692	-	3448269	3452996	5303
RPRC009011	KQ034242	49087	49184	-	56126	56169	6985		RPRC006080	KQ034297	530007	530171	+	534366	535474	5303
RPRC008685	KQ034225	184071	184178	+	177090	177466	6981		RPRC014049	KQ034167	1144303	1144357	+	1149478	1149660	5303
RPRC011594	KQ034271	449191	449360	-	456250	456327	6967		RPRC015089	KQ034103	1021417	1021576	+	1021417	1026879	5303
RPRC015195	KQ034612	199066	199182	+	192140	193780	6926		RPRC005609	KQ034132	815313	815469	-	810019	814478	5294
RPRC010457	KQ034330	680138	680319	-	685999	687241	6922		RPRC011535	KQ034123	53261	53324	+	53261	58616	5292
RPRC005384	KQ034145	1501560	1501760	-	1508530	1508677	6917		RPRC013469	KQ034333	185348	185406	-	180057	185253	5291
RPRC014089	KQ034552	288164	288444	+	281248	281428	6916		RPRC008068	KQ034172	459763	459965	-	454473	459288	5290
RPRC001568	KQ034114	1922202	1922236	+	1915287	1915670	6915		RPRC009239	KQ034595	50847	51122	-	45559	48766	5288
RPRC005358	KQ034152	683848	683900	-	690478	690809	6909		RPRC002366	KQ034244	63919	64053	+	69281	69327	5274
RPRC003758	KQ034117	2010802	2010961	+	2003911	2004257	6891		RPRC012368	KQ034202	712944	713073	-	707673	712224	5271
RPRC002774	KQ034095	2116712	2116974	+	2109835	2110287	6877		RPRC011801	KQ034066	1564991	1565173	+	1565911	1570440	5267
RPRC005408	KQ034209	972253	972290	+	965386	965409	6867		RPRC009280	KQ035368	30317	30451	+	32306	35710	5259
RPRC014917	KQ034127	337406	337506	-	344203	344364	6858		RPRC002034	KQ034303	727513	727652	+	730009	732893	5241
RPRC002588	KQ035875	9307	9331	+	2454	4299	6853		RPRC003144	KQ034630	17830	17944	+	22976	23185	5241
RPRC005514	KQ034171	1002937	1003108	-	1009770	1009957	6849		RPRC013463	KQ034059	94193	94526	-	88955	89195	5238
RPRC003313	KQ034341	356099	356453	-	363191	363276	6823		RPRC014122	KQ034276	100241	100474	+	103204	105712	5238
RPRC011040	KQ034079	2353126	2353300	+	2346329	2347160	6797		RPRC013702	KQ034096	17808	17958	-	12576	14939	5232
RPRC009210	KQ034166	914553	914680	+	907758	908198	6795		RPRC000503	KQ034340	658867	658877	-	653640	658877	5227
RPRC007194	KQ034058	4694884	4695061	-	4701140	4701856	6795		RPRC007753	KQ034163	799321	799475	-	794095	795625	5226
RPRC002735	KQ034302	360483	360657	-	367417	367446	6789		RPRC000903	KQ034588	227254	227385	+	227254	232598	5213
RPRC004867	KQ034380	239775	239946	-	246571	246729	6783		RPRC005474	KQ034209	1076899	1077103	+	1082071	1082312	5209
RPRC001811	KQ034064	629139	629265	-	632646	636033	6768		RPRC003957	KQ034194	353447	353579	+	358428	358780	5201
RPRC008475	KQ034106	775569	775632	-	782193	782377	6745		RPRC012088	KQ034097	1919281	1919497	-	1914086	1914328	5195
RPRC003481	KQ034159	704056	704167	-	710612	710909	6742		RPRC006059	KQ034362	604700	604908	+	607457	610094	5186
RPRC005822	KQ034137	1582554	1582764	+	1575827	1576010	6727		RPRC000652	KQ035025	39000	39252	-	33815	39252	5185
RPRC001078	KQ034120	1811041	1811125	+	1804320	1804909	6721		RPRC009584	KQ034065	2445478	2445581	+	2446380	2450766	5185
RPRC009440	KQ034108	2015408	2015601	-	2022267	2022318	6717		RPRC003930	KQ034064	649390	649494	-	644207	644565	5183
RPRC010197	KQ034330	186833	186989	+	180122	180438	6711		RPRC006817	KQ034166	1455894	1456042	-	1450714	1450859	5180
RPRC008299	KQ034065	1072497	1072555	+	1065789	1066043	6708		RPRC011620	KQ034110	1446794	1446968	-	1441620	1446067	5174
RPRC012867	KQ034358	52897	53023	-	59528	59705	6682		RPRC014811	KQ034511	299623	299713	-	294450	297441	5173
RPRC012777	KQ034390	12857	13261	-	19686	19933	6672		RPRC005369	KQ034176	771259	771434	-	766092	771434	5167
RPRC015100	KQ034103	1314593	1314762	+	1307958	1308112	6635		RPRC002815	KQ034094	2364469	2364686	+	2366168	2369852	5166
RPRC003154	KQ034432	338853	339019	-	345458	345642	6623		RPRC007488	KQ035050	15374	15554	-	10208	15554	5166
RPRC002392	KQ034919	2775	2826	-	9430	9445	6619		RPRC012260	KQ034103	650382	650648	-	645220	648054	5162
RPRC011047	KQ034435	329161	329458	-	334634	336073	6615		RPRC007140	KQ035096	10414	10558	-	5260	5364	5154
RPRC001365	KQ034225	530285	530480	+	523671	523758	6614		RPRC000270	KQ034143	1389055	1389117	-	1383902	1384085	5153
RPRC010529	KQ034330	520232	520453	+	513623	513841	6609		RPRC014175	KQ034076	2687660	2687775	-	2682507	2682728	5153
RPRC002913	KQ034063	2164849	2164904	+	2158250	2158634	6599		RPRC002368	KQ034068	2164097	2164286	+	2165603	2169438	5152
RPRC007818	KQ034439	153682	153904	+	147094	147487	6588		RPRC001377	KQ034494	252586	252723	-	247438	248854	5148
RPRC003442	KQ035045	24708	24743	+	18132	18244	6576		RPRC003352	KQ034060	2887734	2887904	-	2882587	2882848	5147
RPRC010220	KQ034330	238841	238922	-	245046	245468	6546		RPRC015233	KQ034087	2214377	2214426	-	2209230	2212533	5147
RPRC013696	KQ034253	610684	610829	-	617244	617371	6542		RPRC012339	KQ034103	826876	827051	-	821734	826453	5142
RPRC004976	KQ034117	596890	597090	+	590360	590544	6530		RPRC008963	KQ034185	1277906	1278129	-	1272771	1277141	5135
RPRC011542	KQ034271	291551	291704	-	298104	298230	6526		RPRC015178	KQ034612	113350	113542	-	108218	111345	5132
RPRC006679	KQ034087	524388	524395	-	530629	530919	6524		RPRC014920	KQ034127	260231	260406	+	260231	265537	5131
RPRC014989	KQ034139	851780	851826	+	845276	845483	6504		RPRC008113	KQ034172	207943	208078	-	202815	203845	5128
RPRC002943	KQ034278	187340	187460	+	180841	181480	6499		RPRC001747	KQ034096	1391433	1391558	-	1386308	1391558	5125
RPRC007308	KQ035416	43013	43049	-	49526	49540	6491		RPRC000764	KQ035433	18462	18496	-	13340	15081	5122
RPRC001907	KQ034080	1561765	1561988	-	1568257	1568479	6491		RPRC012944	KQ034375	554874	555120	+	554874	560237	5117
RPRC008119	ACPB03028422	9029	9031	-	15427	15508	6477		RPRC005187	KQ034062	1422124	1422242	+	1427098	1427358	5116
RPRC008526	KQ034938	38280	38465	-	44743	44929	6464		RPRC003479	KQ034159	562881	562975	-	557777	562789	5104
RPRC004570	KQ034293	228757	228898	+	222313	222491	6444		RPRC010922	KQ034092	182926	183119	+	184421	188218	5099
RPRC006929	KQ034086	1510371	1510443	-	1516649	1516876	6433		RPRC002906	KQ034434	193730	193819	+	198370	198917	5098
RPRC009212	KQ034161	583842	583958	-	590143	590351	6393		RPRC003334	KQ034201	194882	195099	+	194882	200195	5096
RPRC013362	KQ034105	919879	920036	-	925924	926406	6370		RPRC011510	KQ034081	2673035	2673088	-	2667940	2668949	5095
RPRC006357	KQ034146	1117425	1117649	+	1111059	1111251	6366		RPRC012845	KQ034079	474213	474627	-	469118	474627	5095
RPRC007150	KQ034352	476083	476107	+	469724	469798	6359		RPRC013649	KQ034056	9610552	9610695	-	9605461	9608686	5091
RPRC011860	KQ034066	1713268	1713289	-	1718990	1719627	6338		RPRC009088	KQ034057	8876664	8876790	+	8877698	8881879	5089
RPRC006378	KQ034057	6727712	6727731	-	6734029	6734053	6322		RPRC013924	KQ034484	361930	362142	-	356841	359410	5089
RPRC014266	KQ034076	387926	388101	-	392858	394422	6321		RPRC011959	KQ034188	307617	307801	+	307617	312883	5082
RPRC014481	KQ034069	2847127	2847256	+	2840806	2841025	6321		RPRC008081	KQ034186	361603	361729	+	361603	366808	5079
RPRC009943	KQ034304	653880	653890	-	659526	660204	6314		RPRC003855	KQ034062	265676	265769	+	268386	270843	5074
RPRC012341	KQ034973	50449	50557	-	56689	56852	6295		RPRC014735	KQ034200	1177259	1177484	+	1180869	1182558	5074
RPRC012829	KQ034067	1653155	1653514	-	1659742	1659799	6285		RPRC000608	KQ034099	361665	362787	-	356592	363000	5073
RPRC001415	KQ034293	260610	260835	+	254348	254688	6262		RPRC009143	KQ034073	2163321	2163420	+	2168261	2168493	5073
RPRC001008	KQ034602	135928	136003	-	141726	142259	6256		RPRC006514	KQ034720	92735	92849	+	94243	97917	5068
RPRC007482	KQ034493	21756	21994	+	15505	15586	6251		RPRC009923	KQ034328	469238	469386	+	469238	474449	5063
RPRC014859	KQ034062	3973693	3973712	-	3979771	3979962	6250		RPRC012202	KQ034070	1692111	1692743	+	1692111	1697805	5062
RPRC013269	KQ034934	55819	55934	+	49570	51188	6249		RPRC008307	KQ034251	613521	613616	-	608460	613393	5061
RPRC007575	KQ034203	751486	751525	-	757623	757772	6247		RPRC013330	KQ034117	1468958	1469183	+	1469609	1474244	5061
RPRC009978	KQ034524	261044	261072	+	254801	255134	6243		RPRC010214	KQ034279	720255	720315	+	721771	725375	5060
RPRC006550	KQ034269	432260	432396	+	426023	426624	6237		RPRC001398	KQ034073	969214	969362	+	973140	974414	5052
RPRC007263	KQ034072	2906797	2906977	+	2900572	2901030	6225		RPRC008353	KQ034262	827615	827726	-	822563	822626	5052
RPRC000433	KQ034066	2671199	2671930	+	2664984	2666032	6215		RPRC002217	KQ035632	9329	9674	-	4282	9674	5047
RPRC008963	KQ034185	1282386	1282437	-	1288110	1288650	6213		RPRC001325	KQ034103	854427	854843	+	855386	859886	5043
RPRC009026	KQ034056	11006470	11006701	+	11000259	11000383	6211		RPRC011160	KQ034148	30930	31130	+	31691	36165	5035
RPRC000997	KQ034604	220325	220418	-	226573	226625	6207		RPRC005124	KQ034245	840953	841117	+	846098	846150	5033
RPRC009919	KQ034328	480967	481006	+	474765	474816	6202		RPRC011379	KQ034072	1480068	1480220	+	1484927	1485252	5032
RPRC010890	ACPB03026820	25630	25927	+	19459	19590	6171		RPRC000113	ACPB03025021	5918	5976	-	887	5976	5031
RPRC009128	KQ034146	94712	94906	+	88549	88890	6163		RPRC006382	KQ034057	6700930	6701057	+	6702073	6706087	5030
RPRC010795	KQ034079	2325239	2325426	+	2319083	2319688	6156		RPRC010523	KQ034911	62248	62437	+	67188	67461	5024
RPRC014164	KQ034570	251509	251593	+	245357	245471	6152		RPRC005205	KQ034062	1002916	1003043	+	1007006	1008066	5023
RPRC010665	KQ034200	84364	84412	+	78213	78287	6151		RPRC003895	KQ034195	733426	733569	-	728404	733001	5022
RPRC009803	KQ035849	6343	6346	-	12096	12480	6134		RPRC010084	KQ034206	232057	232311	-	227043	231036	5014
RPRC005918	KQ034360	479510	479652	+	473377	473530	6133		RPRC001988	KQ034076	2296176	2296244	-	2291163	2296244	5013
RPRC006089	KQ034067	1434621	1434804	+	1428491	1428561	6130		RPRC005983	KQ034067	1118765	1118873	+	1121256	1123886	5013
RPRC003404	KQ034630	76410	76655	-	82563	82776	6121		RPRC006397	KQ034057	6633829	6634086	+	6635438	6639099	5013
RPRC001305	KQ034183	129736	129809	+	123621	129809	6115		RPRC000240	KQ034203	849516	849709	+	849516	854717	5008
RPRC007349	KQ034258	637239	637380	-	643384	643479	6099		RPRC012391	KQ034067	1937064	1937163	+	1942072	1942171	5008
RPRC008065	KQ034172	150547	150550	-	156437	156642	6092		RPRC010961	KQ034092	380753	380913	-	375746	375857	5007
RPRC003915	KQ034164	921183	921267	-	927149	927339	6072		RPRC006120	KQ034250	451245	451333	-	446244	446330	5001
RPRC005178	KQ034268	659925	660053	+	653885	654041	6040		RPRC006749	KQ034729	39349	39613	-	34350	39613	4999
RPRC008571	KQ034064	2526501	2526668	+	2520463	2521042	6038		RPRC008372	KQ034242	867536	867700	-	862543	863148	4993
RPRC013252	KQ034473	337431	337594	+	331396	331652	6035		RPRC009293	KQ035230	10142	10262	-	5149	7974	4993
RPRC007243	KQ034109	1194077	1194151	-	1200031	1200185	6034		RPRC010968	KQ034244	993634	993751	+	997246	998744	4993
RPRC003657	KQ034106	1631104	1631255	+	1625072	1628953	6032		RPRC008903	KQ034196	490232	490448	-	485240	488589	4992
RPRC002125	KQ034056	10410458	10410528	-	10416457	10416539	6011		RPRC014680	KQ034149	304984	305203	-	299994	303296	4990
RPRC014304	KQ034177	906176	906299	-	911063	912296	5997		RPRC007936	KQ035111	23363	23450	+	24940	28439	4989
RPRC004219	KQ034724	38022	38343	+	32039	32283	5983		RPRC013700	KQ034096	55530	55890	+	60712	60878	4988
RPRC006627	ACPB03026392	19255	19273	+	13276	13387	5979		RPRC014003	KQ035172	8004	8165	-	3017	3640	4987
RPRC001485	KQ034203	711854	712010	+	705883	706764	5971		RPRC006513	KQ034162	1470106	1470532	-	1465125	1470532	4981
RPRC004146	KQ034800	36711	36854	+	30755	30971	5956		RPRC012203	KQ034301	630223	630405	+	632081	635384	4979
RPRC000853	KQ034727	132372	132385	-	132372	138318	5933		RPRC009190	KQ034418	200673	200818	+	200673	205794	4976
RPRC001186	KQ034401	499761	499883	-	505762	505811	5928		RPRC011795	KQ034254	77986	78159	+	77986	83133	4974
RPRC006336	KQ034157	185496	185584	+	179575	179634	5921		RPRC009290	KQ034264	339387	339525	+	340528	344496	4971
RPRC011367	KQ034676	170893	171081	-	176811	176994	5913		RPRC006147	KQ034250	680345	680572	-	675376	680572	4969
RPRC012383	KQ034202	1088412	1088565	-	1094292	1094478	5913		RPRC004672	KQ034679	62526	62751	+	66803	67717	4966
RPRC003386	KQ034155	1536986	1537682	-	1543389	1543582	5900		RPRC005892	KQ034234	427794	428043	-	422840	426053	4954
RPRC015191	KQ034612	50313	50408	+	44417	44486	5896		RPRC004209	KQ034568	180886	181175	+	180872	186128	4953
RPRC014719	KQ034261	397246	397452	+	391352	391488	5894		RPRC004775	KQ034549	298846	299011	-	293895	297476	4951
RPRC013905	KQ034066	2963803	2964512	-	2965147	2970404	5892		RPRC004342	KQ034470	411625	411801	+	416661	416751	4950
RPRC014046	KQ034240	326285	326447	+	320398	320775	5887		RPRC008057	KQ034172	503383	503546	+	504483	508483	4937
RPRC001947	KQ034281	233440	233473	+	227582	227636	5858		RPRC006548	KQ035204	35866	36158	+	32429	41090	4932
RPRC006816	KQ034166	1492106	1492178	+	1486252	1486466	5854		RPRC011882	KQ034083	960379	960509	-	955451	957301	4928
RPRC000176	KQ034102	1790288	1791143	+	1784442	1784658	5846		RPRC000811	KQ034994	33389	33500	+	33389	38427	4927
RPRC004843	KQ034117	244892	244977	-	250666	250814	5837		RPRC009267	KQ034700	56780	57074	+	59665	62000	4926
RPRC006365	KQ034850	70713	70933	-	76628	76751	5818		RPRC015277	KQ035223	24024	24090	+	28712	29013	4923
RPRC012940	KQ035251	16659	16842	+	10862	11357	5797		RPRC014880	KQ034062	4005043	4005306	-	4000124	4000262	4919
RPRC011642	KQ035920	8422	8470	-	13298	14246	5776		RPRC004602	KQ034563	299145	299216	+	304061	304132	4916
RPRC011602	KQ034082	589167	589357	+	583401	583453	5766		RPRC011397	KQ034181	1151973	1152004	+	1151078	1156917	4913
RPRC007479	KQ034493	57312	57480	-	63191	63239	5759		RPRC000869	ACPB03025228	34880	35036	+	39031	39948	4912
RPRC008818	KQ034571	89199	89307	-	90249	95063	5756		RPRC013242	KQ034184	954984	955168	+	959990	960078	4910
RPRC007875	KQ034069	1072569	1072676	+	1066819	1066976	5750		RPRC015071	KQ034065	546048	546111	+	550727	551020	4909
RPRC014770	KQ034367	7415	7507	-	13002	13254	5747		RPRC010101	KQ034137	364269	364310	+	369194	369214	4904
RPRC000684	KQ034761	63823	63849	-	69224	69586	5737		RPRC010196	KQ034137	659257	659438	-	654354	658167	4903
RPRC004514	KQ034217	350425	350498	+	344689	344820	5736		RPRC002195	KQ035491	18135	18307	+	18135	23206	4899
RPRC000576	KQ034117	1031801	1031808	-	1037384	1037541	5733		RPRC007248	KQ034326	20719	20869	-	15831	19611	4888
RPRC007930	KQ034130	1706419	1706503	-	1711783	1712230	5727		RPRC010006	KQ034328	353263	353720	-	348382	353720	4881
RPRC000520	KQ034320	562999	563093	-	568740	568819	5726		RPRC001415	KQ034293	269528	269990	+	269528	274870	4880
RPRC011981	KQ034173	889861	889999	+	884136	884774	5725		RPRC007885	KQ034371	597631	597789	-	592751	596163	4880
RPRC013054	KQ034451	355497	355550	+	349795	352543	5702		RPRC007360	KQ034431	446294	446527	+	447437	451406	4879
RPRC009947	KQ034304	617604	617658	-	622816	623358	5700		RPRC001469	KQ034117	568669	568699	-	563792	568699	4877
RPRC006373	KQ034855	39983	40104	+	34286	35073	5697		RPRC006281	KQ034146	1037528	1037663	+	1037528	1042540	4877
RPRC014092	KQ034552	271936	272159	-	277612	277845	5686		RPRC010446	KQ034111	1099894	1100077	-	1095022	1095313	4872
RPRC000951	KQ034302	412020	412215	+	406337	406618	5683		RPRC008017	KQ034312	520841	521214	-	515970	519475	4871
RPRC000994	KQ034283	483763	483901	+	478086	478406	5677		RPRC009472	KQ034091	1300104	1300218	+	1303966	1305089	4871
RPRC012434	KQ034227	660297	660300	-	665561	665970	5670		RPRC009379	KQ034148	1535812	1536034	+	1535812	1540903	4869
RPRC012711	KQ035731	12163	12240	-	17741	17902	5662		RPRC011823	KQ034079	1613680	1613788	-	1608819	1612345	4861
RPRC013871	KQ034662	130953	131191	-	136397	136821	5630		RPRC011065	KQ034316	577247	577475	+	577247	582334	4859
RPRC005805	KQ034137	1131453	1131489	+	1125827	1126076	5626		RPRC014473	KQ034069	2861769	2862017	+	2866863	2866875	4858
RPRC010830	KQ035025	20181	20274	-	25460	25897	5623		RPRC003711	KQ034059	4546167	4546379	+	4547409	4551234	4855
RPRC001351	KQ034282	521469	521638	-	526690	527258	5620		RPRC014371	KQ034228	1028545	1028727	-	1023690	1027717	4855
RPRC005354	KQ034084	1893482	1893686	+	1887877	1888043	5605		RPRC003500	KQ034059	3584805	3585018	-	3579957	3585018	4848
RPRC007760	KQ034178	135916	135922	+	130336	131526	5580		RPRC013864	KQ034197	323982	324170	-	319134	323630	4848
RPRC013975	KQ034076	2131278	2131366	-	2131609	2136943	5577		RPRC001166	KQ034200	1149981	1150116	-	1145136	1146863	4845
RPRC012281	KQ034056	7230462	7230785	-	7235447	7236339	5554		RPRC009907	KQ034392	76244	76387	+	80929	81232	4845
RPRC000192	KQ034582	19535	19758	+	13992	14400	5543		RPRC014178	KQ035211	28995	29114	+	28995	33952	4838
RPRC009775	KQ034153	751832	751912	-	757175	757446	5534		RPRC015190	KQ034199	750762	750871	-	745924	746705	4838
RPRC001894	KQ034057	4527959	4528297	+	4522426	4522579	5533		RPRC014215	KQ034410	515676	515805	+	520101	520641	4836
RPRC000697	KQ035419	15250	15679	-	19701	21207	5528		RPRC006442	KQ034093	2366780	2366893	-	2361951	2362299	4829
RPRC010012	KQ036124	8338	8471	+	2815	3818	5523		RPRC000776	KQ035046	44392	44485	+	44392	49306	4821
RPRC009335	KQ034129	1580415	1580666	-	1586060	1586173	5507		RPRC003524	KQ034658	124768	124950	+	129499	129768	4818
RPRC008219	KQ034274	401518	401629	-	406881	407131	5502		RPRC008302	KQ034114	291462	291631	+	296337	296449	4818
RPRC004731	KQ034083	508583	508767	-	513965	514252	5485		RPRC004755	KQ034117	752029	752114	+	754772	756931	4817
RPRC002489	KQ034504	94677	94722	+	89203	89407	5474		RPRC013378	KQ034127	1772302	1772478	-	1767487	1770858	4815
RPRC014910	KQ034208	619346	619440	-	624780	624914	5474		RPRC003776	KQ034249	755232	755376	+	759738	760189	4813
RPRC000474	KQ034218	634244	634347	-	639619	639804	5457		RPRC012627	KQ034513	10238	10301	-	5427	10301	4811
RPRC009887	KQ034151	1491514	1491755	-	1496981	1497210	5455		RPRC012132	KQ034112	1495876	1495981	-	1491074	1491121	4802
RPRC003344	KQ034060	3051839	3051967	+	3046392	3046554	5447		RPRC003947	KQ034064	599711	600020	+	598503	604821	4801
RPRC000857	KQ034104	2188679	2188781	+	2183236	2183503	5443		RPRC000231	KQ034343	224805	224957	-	220005	222061	4800
RPRC013500	KQ034125	1416336	1416465	+	1410907	1410950	5429		RPRC008401	KQ034102	1727790	1727919	+	1732469	1732714	4795
RPRC009750	KQ034765	27626	27747	+	22233	22529	5393		RPRC005792	KQ034057	3614629	3614860	+	3618566	3619653	4793
RPRC010342	KQ034056	13134398	13134554	-	13139835	13139945	5391		RPRC003862	KQ034349	125377	125518	+	126553	130309	4791
RPRC008310	KQ034251	622113	622226	+	616728	617431	5385		RPRC003627	KQ034060	2376905	2377005	-	2372115	2376602	4790
RPRC012127	KQ034112	1663512	1663657	-	1668603	1669041	5384		RPRC010249	KQ034279	639139	639244	+	642712	644031	4787
RPRC011318	KQ034110	1698693	1698791	-	1703902	1704170	5379		RPRC005021	KQ034890	20752	21009	+	20752	25795	4786
RPRC001678	KQ034216	1063172	1063284	+	1057794	1058572	5378		RPRC007500	KQ034133	1304953	1305061	+	1306783	1309844	4783
RPRC014102	KQ034552	141653	141883	-	147139	147258	5375		RPRC010877	KQ034697	163614	163784	+	163614	168566	4782
RPRC007850	KQ034173	609647	609822	-	614489	615194	5372		RPRC012224	KQ034103	836502	836531	+	836502	841311	4780
RPRC006953	KQ034056	952175	952273	-	952477	957644	5371		RPRC004741	KQ034662	60163	60308	-	55385	58911	4778
RPRC011393	KQ034181	1203566	1203709	+	1198203	1198425	5363		RPRC000863	KQ034756	81772	82156	+	81772	86933	4777
RPRC009486	KQ034129	638563	638726	-	638908	644081	5355		RPRC002316	KQ034067	640185	640364	+	644925	645139	4775
RPRC010976	KQ034244	877280	877391	-	882281	882738	5347		RPRC015023	KQ034065	692099	692193	-	687329	691416	4770
RPRC012820	KQ034603	12150	12153	-	17320	17493	5340		RPRC007805	KQ034158	1177340	1177578	+	1177340	1182347	4769
RPRC004528	KQ034068	645311	645349	-	650642	650688	5339		RPRC005558	KQ034066	2091130	2091259	-	2086364	2091259	4766
RPRC002759	KQ036156	7327	7353	-	12372	12686	5333		RPRC008415	KQ034169	835163	835331	+	836475	840096	4765
RPRC001019	KQ034352	260027	260183	+	254699	256345	5328		RPRC002219	KQ034507	285439	285594	-	280675	283780	4764
RPRC013987	KQ035328	27696	27825	+	22375	22410	5321		RPRC011814	KQ034168	625541	625567	-	620777	622764	4764
RPRC004538	KQ034588	80086	80403	-	85354	85723	5320		RPRC003420	KQ034363	466228	467022	-	461469	467022	4759
RPRC007080	KQ034272	640030	640092	-	645277	645409	5317		RPRC006737	KQ034201	1067060	1067293	-	1062303	1066942	4757
RPRC014288	KQ034139	884764	884926	-	890207	890239	5313		RPRC003255	KQ034120	431391	431456	-	426637	431456	4754
RPRC006875	KQ034623	138108	138123	-	143189	143435	5312		RPRC010913	KQ034667	27849	27998	-	23096	27272	4753
RPRC014923	KQ034163	176263	176329	+	170952	171043	5311		RPRC004134	KQ034976	38194	39271	-	33443	39324	4751
RPRC004982	KQ034073	71344	71439	+	66034	66306	5310		RPRC014362	KQ034069	3042134	3042287	+	3047006	3047033	4746
RPRC011552	KQ034364	471232	471322	+	465934	466288	5298		RPRC001862	KQ034056	8158813	8158851	+	8163498	8163590	4739
RPRC009155	KQ034418	299065	299119	-	304260	304413	5294		RPRC001786	KQ034135	1711254	1711351	+	1711254	1716087	4736
RPRC013436	KQ034059	562456	562631	-	567705	567923	5292		RPRC012995	KQ034355	300558	300657	-	295822	300657	4736
RPRC005690	KQ034182	408372	408501	+	403085	403418	5287		RPRC003442	KQ035045	33494	33650	+	33494	38385	4735
RPRC013570	KQ034125	1152121	1152254	-	1157505	1157539	5285		RPRC010880	KQ035538	5105	5792	-	374	5792	4731
RPRC009432	KQ034108	2145581	2145630	+	2140301	2140762	5280		RPRC014333	KQ034228	595123	595347	+	597503	600075	4728
RPRC002976	KQ034115	411854	412052	-	416580	417323	5271		RPRC001008	KQ034602	119613	119618	-	114886	117732	4727
RPRC014383	KQ034069	2818279	2818457	+	2813022	2813201	5257		RPRC008395	KQ034114	353997	354135	-	349270	351430	4727
RPRC008714	KQ034263	461445	461578	+	456198	456302	5247		RPRC005874	KQ034066	997984	998189	+	1000590	1002914	4725
RPRC005977	KQ034067	1024480	1024737	-	1029879	1029973	5236		RPRC013659	KQ034411	265019	265154	-	260296	264117	4723
RPRC009901	KQ034354	598915	599150	-	604338	604376	5226		RPRC010099	KQ034137	650066	650269	+	654891	654990	4721
RPRC010683	KQ034165	1235071	1235182	-	1240198	1240406	5224		RPRC014367	KQ034516	320187	320259	-	315469	316294	4718
RPRC003315	KQ034341	430957	431039	-	436114	436238	5199		RPRC011724	KQ034058	5671908	5671966	+	5676523	5676681	4715
RPRC010918	KQ034179	382045	382229	+	376847	377129	5198		RPRC005830	KQ034248	418602	418728	+	418602	423442	4714
RPRC005910	KQ034063	3710071	3710326	-	3715277	3715519	5193		RPRC013208	KQ034097	483651	483843	+	487779	488557	4714
RPRC005221	KQ035911	17003	17044	-	22060	22227	5183		RPRC005816	KQ034137	1282943	1283029	+	1283280	1287737	4708
RPRC008487	KQ034427	50787	50829	-	55560	56001	5172		RPRC007912	KQ034439	57362	57676	-	52654	57676	4708
RPRC013842	KQ034066	2784597	2784715	-	2789688	2789887	5172		RPRC003660	KQ034420	333703	335032	-	328996	335253	4707
RPRC005934	KQ034234	410587	410590	-	414902	415761	5171		RPRC014423	KQ034056	7949714	7949716	-	7945011	7946380	4703
RPRC008402	KQ034169	1177484	1177705	+	1172314	1172500	5170		RPRC003519	KQ034057	4043872	4044054	-	4039170	4040068	4702
RPRC010740	KQ034282	253925	253941	-	258827	259107	5166		RPRC012974	KQ034698	66345	66710	+	66345	71409	4699
RPRC007890	KQ034439	487756	487891	-	492353	493045	5154		RPRC006242	KQ034146	1443984	1444016	-	1439286	1440982	4698
RPRC014659	KQ034283	687915	688080	+	682768	683791	5147		RPRC009313	KQ034092	1935139	1935379	-	1930442	1932889	4697
RPRC013681	KQ034253	634161	634365	-	638095	639510	5145		RPRC005345	KQ034292	615651	615805	+	617184	620501	4696
RPRC009289	KQ034176	1063330	1063430	+	1058195	1058326	5135		RPRC011746	KQ034082	995311	995367	-	990618	995367	4693
RPRC006126	KQ034265	222784	222919	-	227855	228052	5133		RPRC004201	KQ034695	70465	71011	-	65778	71011	4687
RPRC011660	KQ034082	625870	626052	-	630345	631180	5128		RPRC011980	KQ034097	1117056	1117190	-	1112371	1112765	4685
RPRC013710	KQ034096	6569	6600	-	11497	11721	5121		RPRC013139	KQ034097	802432	802636	-	797756	802210	4676
RPRC011473	KQ034058	3322968	3323067	-	3323547	3328177	5110		RPRC015158	KQ034061	3285765	3285889	-	3281089	3283596	4676
RPRC011595	KQ034364	581401	581489	+	576316	576507	5085		RPRC012220	KQ034056	7505468	7505623	-	7500793	7501298	4675
RPRC013955	KQ034076	2491259	2491316	+	2486182	2486239	5077		RPRC000400	KQ034088	195790	195961	-	191125	194141	4665
RPRC014662	KQ034283	726696	726779	+	721620	725923	5076		RPRC014174	KQ034515	287407	287630	+	289325	292281	4651
RPRC011128	KQ034372	522103	522236	-	527223	527309	5073		RPRC014799	KQ034382	175558	175687	+	176359	180338	4651
RPRC009336	KQ034148	810641	810724	+	805586	805719	5055		RPRC008747	KQ034303	350280	350471	+	352197	355120	4649
RPRC001948	KQ034222	376848	376918	+	371797	372153	5051		RPRC006867	KQ034157	129639	129814	-	124991	128073	4648
RPRC007068	KQ034118	1854778	1855222	+	1849729	1855222	5049		RPRC013931	KQ034088	1164130	1164369	+	1168703	1169016	4647
RPRC008669	KQ034191	261885	261946	+	256838	257330	5047		RPRC014690	KQ034377	217034	217151	-	212387	217151	4647
RPRC007891	KQ034069	566732	566850	-	571483	571892	5042		RPRC004220	KQ036120	13223	13424	+	17775	18066	4642
RPRC000669	KQ034334	59201	59278	+	54161	54302	5040		RPRC002911	KQ034434	202191	202306	-	197550	200968	4641
RPRC001278	KQ034148	1377681	1377732	+	1372645	1373176	5036		RPRC009310	KQ034082	1806615	1806857	+	1808187	1811493	4636
RPRC003920	KQ034134	1529372	1529554	-	1534251	1534590	5036		RPRC005452	KQ034292	442216	442343	-	437584	440124	4632
RPRC013265	KQ034778	9080	9272	-	13975	14300	5028		RPRC001009	KQ034317	35939	36015	-	31308	36015	4631
RPRC004630	KQ034277	33511	33579	-	37946	38607	5028		RPRC011866	KQ034066	1569620	1569881	-	1564990	1569881	4630
RPRC001338	KQ034158	686591	686692	+	681566	682979	5025		RPRC006239	KQ034157	511625	511741	+	512916	516369	4628
RPRC014246	KQ034075	1234109	1234125	+	1229091	1229257	5018		RPRC012311	ACPB03028943	5132	5311	-	505	727	4627
RPRC013397	KQ034056	2439997	2440008	+	2434981	2435030	5016		RPRC010798	KQ034079	2372120	2372233	-	2367494	2371699	4626
RPRC011299	KQ034159	870896	871075	-	875709	876090	5015		RPRC013225	KQ034469	316952	317153	-	312326	317153	4626
RPRC004305	KQ034413	480181	480222	-	485157	485228	5006		RPRC014850	KQ034511	236767	237319	-	232141	237319	4626
RPRC005456	ACPB03031506	1059	1173	-	5407	6173	5000		RPRC014446	KQ034338	640081	640125	-	635457	640125	4624
RPRC006954	KQ034094	1672107	1672233	-	1676773	1677228	4995		RPRC014951	KQ034489	327361	327487	+	329714	332107	4620
RPRC008383	KQ034114	529206	529391	+	524215	524322	4991		RPRC006589	KQ034257	81162	81233	+	85783	85849	4616
RPRC010186	KQ034330	172238	172502	+	167251	167483	4987		RPRC010572	ACPB03024770	20692	20788	-	16083	17485	4609
RPRC011673	KQ034058	3113387	3113951	+	3108400	3108476	4987		RPRC008481	KQ034106	800506	800727	-	795901	796466	4605
RPRC006057	KQ034141	329764	329874	-	334318	334853	4979		RPRC014149	KQ034243	826704	827237	-	822099	825823	4605
RPRC013621	KQ034104	1107366	1107502	+	1102392	1102734	4974		RPRC013178	KQ034097	556866	556953	-	552265	556770	4601
RPRC010047	KQ035830	18693	18905	+	13737	13918	4956		RPRC014150	KQ034076	2461908	2462027	+	2466540	2466627	4600
RPRC006701	KQ034426	228889	229144	+	223934	224016	4955		RPRC005343	KQ034176	997094	997242	+	999125	1001839	4597
RPRC005297	KQ034145	957480	957517	-	961912	962471	4954		RPRC008731	KQ034111	1694627	1694638	+	1688870	1699235	4597
RPRC000893	KQ034291	211119	211131	+	206176	206228	4943		RPRC007460	KQ034431	21754	22099	-	17162	22099	4592
RPRC011772	KQ034207	561207	561281	-	565923	566221	4940		RPRC006333	KQ034157	235113	235242	+	236357	239833	4591
RPRC001497	KQ034265	271753	271766	-	275990	276698	4932		RPRC005169	KQ034152	243154	243323	-	238565	241982	4589
RPRC010803	KQ034226	407436	407502	+	402505	403632	4931		RPRC000097	KQ034076	227565	229920	-	222982	229920	4583
RPRC014901	KQ034127	833083	833226	-	837945	838150	4924		RPRC001961	KQ034189	1165670	1165683	+	1166524	1170263	4580
RPRC013473	KQ034106	120245	120283	-	124967	125207	4924		RPRC008230	KQ034107	778565	778709	+	779271	783289	4580
RPRC003543	KQ034146	878643	878744	+	873727	873823	4916		RPRC013803	KQ034090	982085	982227	-	977505	977724	4580
RPRC012564	KQ034770	61598	61904	+	56683	56777	4915		RPRC001425	KQ034097	1606840	1607006	-	1602261	1605379	4579
RPRC009913	KQ034392	172848	173640	+	167936	168876	4912		RPRC008592	KQ034294	403545	403722	-	398969	399191	4576
RPRC014800	KQ034285	622386	622577	-	627293	627489	4912		RPRC005856	KQ034276	567511	567640	-	562938	566080	4573
RPRC000309	KQ034071	1113617	1113710	+	1108718	1109104	4899		RPRC009521	KQ034610	58455	58666	+	62931	63229	4563
RPRC011094	KQ034316	607166	607364	+	602273	602730	4893		RPRC000617	KQ034524	143996	144318	-	139439	144318	4557
RPRC005567	KQ034131	979561	979649	-	984472	984536	4887		RPRC012544	KQ034056	356610	356702	-	352053	356702	4557
RPRC004758	KQ034083	381503	381681	-	386447	386549	4868		RPRC013284	KQ034469	417372	417537	-	412817	414857	4555
RPRC005908	KQ034360	606351	606515	+	601506	603408	4845		RPRC006334	KQ034057	6787837	6788103	+	6791127	6792649	4546
RPRC004553	KQ034068	652039	652615	+	647196	647428	4843		RPRC008402	KQ034169	1202964	1203499	+	1206771	1208043	4544
RPRC005198	KQ034088	322464	322492	+	317633	322492	4831		RPRC010859	KQ034667	149830	149923	+	154430	154466	4543
RPRC015119	KQ034103	1173203	1173281	+	1168376	1168630	4827		RPRC012729	KQ034714	55767	55959	+	60166	60502	4543
RPRC006952	KQ034056	962899	963059	-	967714	967882	4823		RPRC000357	KQ034061	857006	857241	-	852464	857241	4542
RPRC013749	KQ034157	1454750	1454959	-	1456653	1459772	4813		RPRC001401	KQ034073	1102619	1102664	-	1098078	1098460	4541
RPRC009558	KQ034069	1865077	1865186	+	1860266	1860420	4811		RPRC002242	KQ034204	365333	365550	+	367513	370091	4541
RPRC008260	KQ035574	6618	6840	+	1817	1897	4801		RPRC008800	KQ034307	434767	434842	+	434767	439382	4540
RPRC009977	KQ034328	91813	92017	+	87021	87230	4792		RPRC013448	KQ034106	231481	231608	+	232112	236147	4539
RPRC002620	KQ034248	921339	921526	-	925487	926312	4786		RPRC013986	KQ034076	1969099	1969265	-	1964561	1965212	4538
RPRC008515	KQ034106	1218493	1218618	+	1213711	1213731	4782		RPRC007838	KQ034069	1045481	1045618	+	1047401	1050155	4537
RPRC002731	KQ034302	400491	400617	-	402206	405379	4762		RPRC000404	KQ034059	4535	5006	-	0	5006	4535
RPRC000497	KQ034427	227590	227940	+	222842	227489	4748		RPRC005171	KQ034152	55217	55343	-	50682	50700	4535
RPRC002875	KQ034115	67225	67394	+	62483	62941	4742		RPRC012782	KQ034067	1950175	1950276	-	1945640	1950276	4535
RPRC004372	ACPB03031866	5502	5642	+	770	3091	4732		RPRC010576	KQ034125	111059	111140	+	115505	115669	4529
RPRC015313	KQ034119	1163981	1164061	+	1159285	1159457	4696		RPRC010713	KQ036041	14889	14977	+	18157	19504	4527
RPRC010191	KQ034108	357745	357985	-	362462	362673	4688		RPRC003125	KQ034120	663076	663287	-	658550	663287	4526
RPRC011788	KQ034996	27575	27701	-	32343	32362	4661		RPRC015352	KQ034446	447064	447147	+	451633	451672	4525
RPRC012194	KQ034301	240714	240826	+	236054	236407	4660		RPRC004999	KQ034073	938734	938820	-	934210	937959	4524
RPRC014985	KQ034060	1117218	1117284	-	1117218	1121942	4658		RPRC007876	KQ034371	467817	467845	+	469690	472367	4522
RPRC012875	KQ034355	461022	461082	-	465513	465729	4647		RPRC001836	KQ034067	3266706	3266831	+	3266940	3271349	4518
RPRC010499	KQ034111	1079940	1080143	+	1075297	1079800	4643		RPRC007692	KQ034102	950138	950403	-	945622	950403	4516
RPRC010398	KQ034282	171137	171257	+	166497	166599	4640		RPRC001705	KQ034061	1074066	1074393	-	1069552	1074393	4514
RPRC010422	KQ034062	3052963	3053141	-	3057003	3057772	4631		RPRC005876	KQ034137	1111694	1111896	+	1112681	1116407	4511
RPRC008237	KQ034483	132846	132930	+	128234	128433	4612		RPRC004753	KQ034099	1081315	1081393	+	1081315	1085897	4504
RPRC002532	KQ034510	239983	240078	-	239983	244689	4611		RPRC009837	KQ034354	147638	147718	+	152190	152219	4501
RPRC014956	KQ034489	262956	263169	+	258346	258376	4610		RPRC002351	KQ034244	34150	34261	+	34150	38757	4496
RPRC001332	KQ034103	1610508	1610664	+	1605913	1609226	4595		RPRC001572	KQ034207	1079835	1080062	+	1080808	1084552	4490
RPRC001942	KQ034243	534209	536145	+	529620	529930	4589		RPRC014346	KQ034177	1238200	1238365	-	1233713	1234808	4487
RPRC010283	KQ034056	13245180	13245403	+	13240618	13241141	4562		RPRC000952	KQ034302	692931	693143	-	688448	688785	4483
RPRC006053	KQ034219	183962	184112	-	188434	188669	4557		RPRC004217	KQ034122	1831042	1831615	-	1826563	1831615	4479
RPRC005734	KQ034137	1630377	1630440	-	1634804	1634996	4556		RPRC008458	KQ034102	1567189	1567201	-	1562714	1572117	4475
RPRC001230	KQ034464	36448	36477	-	40735	41030	4553		RPRC002514	KQ034335	218091	218258	-	213617	216234	4474
RPRC014336	KQ034056	5822747	5822802	+	5818203	5822802	4544		RPRC009319	KQ034528	243824	243985	+	246920	248457	4472
RPRC013347	KQ034117	1139130	1139153	-	1143494	1143692	4539		RPRC002055	KQ034059	5455484	5455870	+	5455484	5460341	4471
RPRC006278	KQ034157	460472	460548	+	455936	455997	4536		RPRC009428	KQ034108	2034716	2034821	-	2030245	2030480	4471
RPRC006697	KQ034426	73831	74744	-	79212	79269	4525		RPRC001518	KQ034120	1214101	1214319	-	1209635	1210387	4466
RPRC004555	KQ034588	43779	43904	+	39262	47724	4517		RPRC007766	KQ034099	576723	577333	+	577540	581790	4457
RPRC012654	KQ034067	1622019	1622121	+	1617503	1619565	4516		RPRC013170	KQ034097	590493	590886	-	586038	586578	4455
RPRC005519	KQ034522	48597	48773	-	53002	53287	4514		RPRC005099	KQ034268	808483	808635	+	811612	813089	4454
RPRC013477	KQ034333	12907	13088	+	8404	8542	4503		RPRC000080	KQ034559	311721	311763	-	307272	311763	4449
RPRC008684	KQ034191	148335	148488	-	152796	152986	4498		RPRC000874	ACPB03030771	6009	6177	-	1562	6177	4447
RPRC000276	KQ034761	39365	39831	+	34870	39885	4495		RPRC012987	KQ034355	504977	505275	+	504977	509718	4443
RPRC013227	KQ034097	23733	23841	+	19242	19348	4491		RPRC009285	KQ034123	1257604	1257671	+	1259545	1262113	4442
RPRC008923	KQ034329	714325	714582	+	709835	710036	4490		RPRC010199	KQ034330	199031	199122	-	194590	196884	4441
RPRC002622	KQ034248	856093	856294	+	851604	851750	4489		RPRC011125	KQ034372	483873	483975	+	485530	488413	4438
RPRC001680	KQ034154	326940	326959	-	331264	331446	4487		RPRC006084	KQ034067	1564626	1564791	-	1560189	1561636	4437
RPRC003717	KQ034284	337912	338010	-	342421	342495	4485		RPRC000274	KQ034610	64514	64532	-	60078	64532	4436
RPRC014123	KQ034276	56134	56188	+	51654	52796	4480		RPRC002897	KQ034063	2426827	2426925	-	2422396	2422739	4431
RPRC005161	KQ034222	425851	426044	+	421376	421744	4475		RPRC005789	KQ034182	490568	490730	+	490568	495158	4428
RPRC007912	KQ034439	64430	64478	-	68697	68949	4471		RPRC006543	KQ034269	468709	468815	+	472484	473243	4428
RPRC014554	KQ034087	1222018	1222150	+	1217547	1218968	4471		RPRC005491	KQ034171	1423937	1424053	+	1425108	1428477	4424
RPRC014882	KQ034208	589814	589845	+	585348	589845	4466		RPRC014383	KQ034069	2824144	2824246	+	2826000	2828670	4424
RPRC013179	KQ034451	389940	390096	-	394399	394559	4463		RPRC003249	KQ034291	83397	83591	+	87686	88014	4423
RPRC005709	KQ034509	244620	244785	-	248556	249243	4458		RPRC015069	KQ034065	578366	578513	+	582797	582935	4422
RPRC013713	KQ034411	496244	496503	-	500636	500960	4457		RPRC006550	KQ034269	435666	435889	+	438635	440310	4421
RPRC010249	KQ034279	630443	630522	+	625991	626175	4452		RPRC010790	KQ034072	766962	767039	-	762552	765200	4410
RPRC003115	KQ034112	1058622	1058811	+	1054183	1054535	4439		RPRC004655	KQ034290	23168	23420	+	23168	27823	4403
RPRC008618	KQ034057	2811920	2812031	-	2816372	2816469	4438		RPRC008069	KQ034172	512919	513037	-	508522	512313	4397
RPRC009176	KQ035008	56494	56611	+	52064	52188	4430		RPRC014706	KQ035021	52269	52417	+	52269	56814	4397
RPRC012589	KQ034965	37509	37530	-	37608	41953	4423		RPRC013861	KQ034066	2987770	2987902	+	2988548	2992298	4396
RPRC012174	KQ034301	341392	341600	-	345884	346004	4404		RPRC004742	KQ034083	2119887	2119947	+	2120737	2124341	4394
RPRC010333	KQ034111	1249391	1249458	-	1253585	1253859	4401		RPRC008858	KQ034110	882927	883090	-	878533	878832	4394
RPRC005792	KQ034057	3578431	3578688	+	3574034	3574354	4397		RPRC013028	KQ034058	1707330	1707480	+	1708810	1711873	4393
RPRC005926	KQ034360	345093	345201	-	346666	349593	4392		RPRC005457	KQ034295	56211	56408	-	51823	56122	4388
RPRC000015	KQ034183	52594	52642	-	56501	57029	4387		RPRC001872	KQ034056	10475708	10475848	-	10471321	10475848	4387
RPRC011803	KQ034066	1226233	1226336	+	1221846	1221976	4387		RPRC004292	KQ034289	164047	164195	-	159663	164195	4384
RPRC011183	KQ034374	477287	477296	-	481122	481672	4376		RPRC012104	ACPB03032179	4393	4530	-	10	605	4383
RPRC004513	KQ034217	397230	397426	-	401619	401794	4368		RPRC001632	KQ034108	2169289	2170024	-	2164909	2170024	4380
RPRC011331	KQ034204	1112295	1112556	-	1116784	1116922	4366		RPRC002110	KQ034188	968341	968452	+	968338	972831	4379
RPRC015024	KQ034105	1556128	1556363	-	1560658	1560727	4364		RPRC005742	KQ034137	1289504	1289612	+	1293910	1293991	4379
RPRC006285	KQ034157	413587	413651	+	409226	409531	4361		RPRC010397	KQ035180	10221	10424	-	5843	10424	4378
RPRC006076	KQ034297	501313	501336	+	496953	497160	4360		RPRC004875	KQ034190	580247	580384	-	575871	579721	4376
RPRC010919	KQ034092	629854	630011	+	625502	625671	4352		RPRC011395	KQ034181	1169607	1169780	+	1170688	1174153	4373
RPRC011896	KQ034081	2723339	2723430	+	2718989	2719510	4350		RPRC006360	ACPB03031115	4372	4482	-	0	717	4372
RPRC001984	KQ034076	9878	10119	+	5537	5585	4341		RPRC004982	KQ034073	71734	71833	+	76001	76204	4371
RPRC004635	KQ034059	5399517	5399580	+	5395177	5395475	4340		RPRC001878	KQ034056	12183000	12183707	+	12183000	12188077	4370
RPRC014315	KQ034075	949969	950188	+	945635	945897	4334		RPRC006922	KQ034491	372591	372708	-	368221	370222	4370
RPRC009718	KQ034409	69988	70454	+	65655	65917	4333		RPRC001020	KQ034562	157321	157405	+	157321	161773	4368
RPRC002452	KQ034085	2519310	2521026	+	2514984	2515098	4326		RPRC014390	KQ034516	241737	241995	-	237373	241995	4364
RPRC005183	KQ034138	1559080	1559257	-	1563524	1563576	4319		RPRC011192	KQ034288	330316	330371	+	332655	334733	4362
RPRC005562	KQ034066	2342408	2342547	-	2342408	2346863	4316		RPRC008507	KQ034113	1186978	1187217	-	1182617	1185721	4361
RPRC003533	KQ034057	4643005	4643086	+	4638689	4638722	4316		RPRC004584	KQ034293	306411	306522	+	310246	310882	4360
RPRC015349	KQ034446	344150	344180	-	348354	348490	4310		RPRC015257	KQ034074	568595	568712	+	570510	573068	4356
RPRC013053	KQ034145	241314	241405	-	245572	245702	4297		RPRC000574	KQ034155	1475462	1475668	+	1475462	1480021	4353
RPRC014588	KQ035276	37980	38228	+	33701	33871	4279		RPRC006068	KQ034063	3842676	3842837	-	3838325	3838484	4351
RPRC009995	KQ034340	594621	594853	+	590347	590616	4274		RPRC013408	KQ034194	1202505	1202574	+	1206674	1206921	4347
RPRC011196	KQ034288	309242	309451	-	313367	313720	4269		RPRC007564	KQ034133	1320388	1320552	-	1316047	1320555	4341
RPRC003287	KQ034056	3255321	3255387	+	3251052	3251299	4269		RPRC007618	KQ034449	151687	151819	-	147349	148361	4338
RPRC007083	KQ034115	1492529	1492661	-	1496649	1496926	4265		RPRC012215	KQ034070	1311568	1311904	+	1311568	1316242	4338
RPRC012887	KQ034394	158431	158632	+	154169	154729	4262		RPRC001130	KQ034129	759083	759454	+	763630	763790	4336
RPRC000265	KQ034062	410846	410870	-	414987	415130	4260		RPRC007288	KQ034334	158589	158617	-	154254	156129	4335
RPRC006405	KQ034157	662072	662156	+	657814	662156	4258		RPRC013699	KQ034096	71560	71614	+	74197	75947	4333
RPRC002673	KQ034126	455899	455907	-	459888	460161	4254		RPRC001993	KQ034130	1462029	1462080	+	1462029	1466411	4331
RPRC003659	KQ034420	398046	398243	-	402364	402496	4253		RPRC003639	KQ034471	11624	11801	+	13201	16132	4331
RPRC002996	KQ035874	7662	8318	+	3413	3604	4249		RPRC004023	KQ034454	61799	61916	-	57469	61916	4330
RPRC000719	KQ035217	11611	11676	+	7362	7809	4249		RPRC013050	KQ034088	2160072	2160174	-	2155743	2157408	4329
RPRC007113	KQ034156	401106	401358	+	396857	397151	4249		RPRC015004	KQ034065	482572	482636	-	478243	478355	4329
RPRC003834	KQ034176	480634	480794	-	484828	485034	4240		RPRC004495	KQ034207	646522	646616	-	642197	646616	4325
RPRC004470	KQ034059	5135518	5135610	+	5131279	5131349	4239		RPRC004298	KQ034839	43853	44255	-	39532	39812	4321
RPRC013387	KQ034106	25194	25239	-	29376	29474	4235		RPRC011017	KQ034132	1106090	1106204	-	1101770	1106204	4320
RPRC013506	KQ034631	54708	54713	-	58870	58945	4232		RPRC000360	KQ034317	31596	31699	+	31596	36018	4319
RPRC004298	KQ034839	53261	53453	-	57627	57676	4223		RPRC007943	KQ035111	32849	33282	-	28530	33282	4319
RPRC001166	KQ034200	1154614	1154708	-	1158776	1158919	4211		RPRC009578	KQ034224	193030	193208	-	188712	189081	4318
RPRC007138	KQ034344	598182	598365	+	593972	594801	4210		RPRC014776	KQ034688	166541	166778	-	162223	162356	4318
RPRC001021	KQ034562	298388	298425	+	294185	294238	4203		RPRC002665	KQ034302	636171	636258	-	631857	636258	4314
RPRC001152	KQ034377	432548	432572	+	428345	428772	4203		RPRC010332	KQ034111	1225134	1225767	-	1220822	1222700	4312
RPRC000441	KQ034207	1155600	1155742	-	1159443	1159944	4202		RPRC010312	KQ034330	336749	336847	-	332439	334222	4310
RPRC002795	KQ034646	23462	23756	-	27830	27955	4199		RPRC003676	KQ034106	2073581	2073940	-	2069273	2069961	4308
RPRC002904	KQ034084	1566791	1566883	+	1562592	1562636	4199		RPRC015222	KQ034413	508904	509122	+	513271	513428	4306
RPRC000486	KQ034057	4518895	4518998	-	4522128	4523192	4194		RPRC006881	KQ034557	138281	138348	-	133977	134333	4304
RPRC013384	KQ034056	2520997	2521228	-	2522401	2525416	4188		RPRC005114	KQ034366	598407	598491	+	600019	602793	4302
RPRC009714	KQ034097	2174895	2175036	-	2178807	2179223	4187		RPRC001634	KQ034075	934349	934466	-	930050	934466	4299
RPRC004178	KQ034587	62490	62699	+	58317	58536	4173		RPRC010534	KQ035499	11081	11108	+	14593	15407	4299
RPRC004627	KQ034277	130050	130077	+	125884	126173	4166		RPRC003831	KQ034062	791362	791494	-	787067	787921	4295
RPRC006390	KQ034855	50400	50489	+	46236	46542	4164		RPRC011473	KQ034058	3317664	3317830	-	3313370	3317830	4294
RPRC008790	KQ034307	499793	500099	-	503936	504254	4155		RPRC009977	KQ034328	100890	101066	+	102540	105359	4293
RPRC002921	KQ034284	65107	65818	-	69880	69961	4143		RPRC001997	KQ034058	152356	152363	-	148068	152363	4288
RPRC003282	KQ034622	90616	90712	-	94832	94854	4142		RPRC008324	KQ034114	651795	651981	+	656037	656269	4288
RPRC014787	KQ034314	485383	485390	+	481256	481337	4127		RPRC000296	KQ034062	4092548	4092802	+	4094609	4097086	4284
RPRC002985	KQ034278	734602	734664	+	730484	731118	4118		RPRC001580	KQ034109	716316	716553	-	712033	714115	4283
RPRC003293	KQ034056	3157540	3157677	-	3161328	3161794	4117		RPRC001834	KQ034067	1589977	1590156	-	1585695	1585761	4282
RPRC011929	KQ034173	1386416	1386644	+	1382309	1382370	4107		RPRC008383	KQ034114	529806	529971	+	533994	534251	4280
RPRC011086	KQ034058	7801485	7801538	+	7797379	7797410	4106		RPRC007297	KQ034306	766924	767193	+	768324	771472	4279
RPRC011770	KQ034254	56648	56687	+	52544	52593	4104		RPRC006142	KQ034250	725326	725544	-	721052	721380	4274
RPRC003022	KQ034068	2724926	2724976	-	2729054	2729066	4090		RPRC015470	KQ034602	119159	119306	-	114886	124198	4273
RPRC010429	KQ034118	677217	677472	-	677348	681556	4084		RPRC010768	KQ034181	566926	567019	-	562654	565442	4272
RPRC002778	KQ034596	64313	64424	-	68150	68507	4083		RPRC007718	KQ034298	767483	767485	+	770504	771750	4265
RPRC001066	KQ034086	305739	305759	-	306556	309828	4069		RPRC010045	KQ034340	544823	544937	-	540560	541406	4263
RPRC003963	KQ034454	201842	201979	+	197774	198101	4068		RPRC014667	KQ034261	624662	624883	+	628782	629139	4256
RPRC009740	KQ034409	361636	361798	-	365857	365865	4067		RPRC000122	KQ034057	6864005	6864218	+	6868354	6868473	4255
RPRC012191	KQ034112	1759640	1759748	+	1755582	1755723	4058		RPRC006692	KQ034180	771699	772032	-	767449	772087	4250
RPRC007057	KQ034344	617893	618026	-	620150	622083	4057		RPRC007320	KQ034258	689200	689356	+	690810	693601	4245
RPRC010354	KQ034056	13388793	13388800	-	13391816	13392854	4054		RPRC008885	KQ034101	793634	793881	+	797809	798123	4242
RPRC004590	KQ034293	332710	334019	+	328676	328732	4034		RPRC011683	KQ034120	1801658	1801854	-	1797419	1801854	4239
RPRC013613	KQ034111	26455	27006	-	30946	31036	4030		RPRC008949	KQ034135	1668243	1668449	+	1669755	1672685	4236
RPRC015239	KQ034758	70692	70698	+	66666	67111	4026		RPRC003000	KQ034068	3337008	3337030	-	3332774	3333119	4234
RPRC005081	KQ034138	1628646	1628843	+	1624624	1625009	4022		RPRC010016	KQ034340	155921	156050	-	151689	153892	4232
RPRC013420	KQ034117	1728170	1728239	+	1724157	1724332	4013		RPRC008434	KQ034169	1220289	1220516	+	1221151	1224747	4231
RPRC011836	KQ034066	1417596	1417868	+	1413590	1413647	4006		RPRC009565	KQ034205	958552	958699	+	958825	962930	4231
RPRC003269	KQ034217	1097461	1097605	+	1093457	1097324	4004		RPRC010751	KQ034170	759358	759471	-	755131	755260	4227
RPRC007116	KQ034156	19747	20012	+	15750	15998	3997		RPRC014314	KQ034075	1019862	1020077	-	1015638	1015748	4224
RPRC005820	KQ034137	1543093	1543166	+	1539102	1539514	3991		RPRC010347	KQ034118	104377	104625	+	106363	108845	4220
RPRC014255	KQ034056	5684944	5685105	-	5688879	5689091	3986		RPRC010669	KQ034584	233971	234040	-	229758	232029	4213
RPRC002516	KQ034335	398235	398375	-	401831	402360	3985		RPRC010666	KQ034282	554201	554297	-	549995	554297	4206
RPRC004339	KQ034644	166556	166643	-	170371	170613	3970		RPRC006939	KQ034088	2139471	2139563	+	2140735	2143767	4204
RPRC008236	KQ034483	190126	190368	-	193603	194338	3970		RPRC008042	KQ034233	115007	115079	+	115007	119281	4202
RPRC015289	KQ034071	1028824	1028914	-	1032837	1032877	3963		RPRC013685	KQ034253	659565	659700	+	662060	663897	4197
RPRC013376	KQ034056	2501028	2501087	-	2501752	2505050	3963		RPRC005157	KQ034296	702015	702141	-	697821	701929	4194
RPRC000503	KQ034340	663821	664078	-	664630	668040	3962		RPRC006903	KQ034557	208900	209287	-	204710	204753	4190
RPRC010732	KQ034282	542424	542461	+	538468	538633	3956		RPRC009845	KQ034354	322322	322470	-	318132	320593	4190
RPRC014508	KQ034056	10117156	10117263	-	10121156	10121218	3955		RPRC015395	KQ034061	932839	933008	+	934768	937194	4186
RPRC003258	KQ034203	543792	544036	+	539843	540233	3949		RPRC014140	KQ034076	415121	415262	-	410936	413773	4185
RPRC001421	KQ034097	1284591	1284634	-	1287326	1288582	3948		RPRC004268	KQ034486	220869	220996	-	216685	217975	4184
RPRC014290	KQ034076	214933	214966	+	210985	211142	3948		RPRC001955	KQ034193	930395	930779	+	930395	934962	4183
RPRC010435	KQ034118	664016	667145	+	660071	660136	3945		RPRC009026	KQ034056	11013243	11013394	+	11014816	11017576	4182
RPRC002725	KQ034130	132025	132036	-	135926	135963	3927		RPRC010754	KQ035232	15592	15773	-	11411	13618	4181
RPRC009297	KQ034264	483967	484442	+	480042	480126	3925		RPRC008355	KQ034262	664957	665022	-	660781	663782	4176
RPRC005948	KQ034211	182850	183171	-	186894	187093	3922		RPRC008495	KQ034416	128197	128409	+	128891	132584	4175
RPRC007879	KQ034069	966707	966881	-	970528	970803	3922		RPRC003952	KQ034454	36803	36977	-	32629	35661	4174
RPRC009765	KQ034107	188693	188813	+	184773	184837	3920		RPRC008424	KQ035177	5994	6175	-	1821	2084	4173
RPRC003352	KQ034060	2892200	2892447	-	2895770	2896366	3919		RPRC007398	KQ034431	54232	54342	-	50065	52943	4167
RPRC009597	KQ034150	356155	356614	+	352238	352640	3917		RPRC007416	KQ034093	1443809	1443905	-	1439642	1443362	4167
RPRC006477	KQ034157	710109	710222	-	714093	714138	3916		RPRC004068	KQ034512	40884	41138	-	36718	41138	4166
RPRC008886	KQ035636	13182	13235	+	9269	9368	3913		RPRC013243	KQ034184	934663	934821	+	935856	938987	4166
RPRC007460	KQ034431	24404	24620	-	24747	28532	3912		RPRC014843	KQ034511	321551	321715	-	317389	318742	4162
RPRC012349	KQ034103	411358	411425	-	415219	415328	3903		RPRC013600	KQ034117	1259551	1261312	-	1255391	1261832	4160
RPRC015366	KQ034463	216257	216381	-	220130	220281	3900		RPRC012022	KQ034173	1122319	1122578	-	1118161	1120302	4158
RPRC007778	KQ034099	93263	93402	-	95244	97298	3896		RPRC013341	KQ034105	548768	548861	+	552244	553019	4158
RPRC014478	KQ034081	2478198	2478347	+	2474303	2474659	3895		RPRC013527	KQ034100	1477484	1477673	-	1473327	1473951	4157
RPRC004571	KQ034293	217789	217918	-	221751	221810	3892		RPRC014165	KQ034570	234573	234608	-	230417	230554	4156
RPRC009823	KQ034153	760431	760690	+	756539	756654	3892		RPRC012673	KQ035472	9464	9681	+	12773	13836	4155
RPRC007237	KQ035235	12261	12451	+	8376	8450	3885		RPRC009049	KQ034135	1721470	1721731	-	1717320	1721731	4150
RPRC010201	KQ034137	898737	898846	-	902598	902729	3883		RPRC011742	KQ034207	396855	397019	+	400208	401169	4150
RPRC011158	KQ034148	130654	130791	-	134562	134672	3881		RPRC004686	KQ034347	322229	322344	+	326234	326492	4148
RPRC011298	KQ034121	1390343	1390446	+	1386478	1386646	3865		RPRC003018	KQ034061	1977204	1977257	-	1973059	1973446	4145
RPRC007713	KQ034199	1057351	1057430	+	1053492	1053768	3859		RPRC003195	KQ034120	554381	554487	-	550238	551782	4143
RPRC001493	KQ034088	309089	309189	+	305230	306081	3859		RPRC014358	KQ034069	3117976	3118171	-	3113833	3113965	4143
RPRC008919	KQ034369	356950	357037	-	360711	360895	3858		RPRC008177	KQ034065	1689058	1689341	+	1692666	1693482	4141
RPRC004309	KQ034413	490738	491537	+	486886	486911	3852		RPRC012771	KQ034067	2025255	2025896	-	2021117	2025896	4138
RPRC009857	KQ034417	272168	272226	-	276015	276077	3851		RPRC001411	KQ034210	356011	356134	-	351876	356134	4135
RPRC005841	KQ034066	907254	907347	+	903414	904569	3840		RPRC010622	KQ034604	168091	168226	-	163956	168019	4135
RPRC001398	KQ034073	958616	958780	+	954790	956712	3826		RPRC012662	KQ034140	935069	935399	+	939473	939530	4131
RPRC008342	KQ034328	633990	634181	-	637658	638005	3824		RPRC003447	KQ034361	180171	180433	+	183268	184558	4125
RPRC006742	KQ034201	974564	974731	+	970742	971032	3822		RPRC008550	KQ034416	92424	92514	+	95429	96639	4125
RPRC008495	KQ034416	117865	118022	+	114058	114203	3807		RPRC014538	KQ034462	70709	70871	-	66585	69970	4124
RPRC004744	KQ034083	2230936	2231134	-	2230936	2234940	3806		RPRC011195	KQ034372	510198	510358	-	506075	507846	4123
RPRC005638	KQ034182	305580	305649	+	301776	302497	3804		RPRC004933	KQ034064	1195297	1195412	+	1199339	1199533	4121
RPRC002849	KQ034222	1092236	1092393	-	1092236	1096196	3803		RPRC009568	KQ034224	545346	545650	+	549713	549767	4117
RPRC002741	KQ034095	1955559	1955596	-	1959104	1959386	3790		RPRC007581	KQ034058	4226834	4226945	+	4230879	4231061	4116
RPRC005795	KQ034283	478087	478198	-	478087	481987	3789		RPRC001700	KQ034069	1838722	1840093	+	1838722	1844208	4115
RPRC001961	KQ034189	1164001	1164171	+	1160229	1160267	3772		RPRC006312	KQ034076	1010472	1010566	-	1006358	1007776	4114
RPRC009093	KQ034057	8910917	8911640	+	8907146	8907512	3771		RPRC013873	KQ034090	1035111	1035216	+	1035111	1039330	4114
RPRC005166	KQ034152	663744	663834	-	667133	667604	3770		RPRC013844	KQ034389	531158	531350	+	531158	535461	4111
RPRC003075	KQ034317	62445	62561	+	58684	62561	3761		RPRC000390	KQ034188	456136	456270	+	460177	460377	4107
RPRC014233	KQ034075	1539203	1539221	+	1535447	1536001	3756		RPRC000571	KQ034130	4107	4287	-	0	4287	4107
RPRC002925	KQ034084	1033705	1033924	+	1029951	1030052	3754		RPRC007551	KQ034057	7370366	7370557	+	7374312	7374662	4105
RPRC013864	KQ034197	325777	325864	-	325995	329615	3751		RPRC007295	KQ034306	649356	649627	+	652780	653729	4102
RPRC002758	KQ034626	54533	54620	-	58285	58368	3748		RPRC011950	KQ034059	1943437	1943591	+	1944226	1947693	4102
RPRC002168	KQ034456	292054	292316	+	288306	288776	3748		RPRC004937	KQ034969	18063	18321	+	18063	22421	4100
RPRC012031	KQ034173	996817	996991	-	1000533	1000739	3748		RPRC014200	KQ034689	46534	46742	+	46534	50837	4095
RPRC015129	KQ034438	161695	161898	+	157961	158177	3734		RPRC007289	KQ034334	143282	143347	+	147312	147441	4094
RPRC005134	KQ034245	968480	968746	-	972465	972480	3734		RPRC002500	KQ034951	56985	57177	+	60933	61269	4092
RPRC007626	KQ034449	181068	181124	+	177336	178000	3732		RPRC015389	KQ034061	1094864	1095145	+	1098525	1099237	4092
RPRC012181	KQ034112	1723296	1723413	+	1719571	1720236	3725		RPRC013925	KQ034088	1026580	1026727	-	1022489	1024317	4091
RPRC005552	KQ034066	2083846	2084007	+	2080128	2080232	3718		RPRC002449	KQ034085	2007575	2007688	-	2003492	2006247	4083
RPRC011726	KQ034237	821654	821784	+	817937	817982	3717		RPRC010745	KQ034564	143444	143555	-	139363	139644	4081
RPRC003694	KQ034232	976686	976759	-	980192	980473	3714		RPRC006636	KQ034180	73211	73241	-	69132	69760	4079
RPRC009365	KQ034577	96695	96828	-	100380	100541	3713		RPRC006485	KQ034477	43031	43231	+	43031	47309	4078
RPRC014520	KQ034462	321104	321180	+	317391	317500	3713		RPRC004117	KQ034833	25353	25632	-	21277	26322	4076
RPRC011541	KQ034081	2555188	2555302	+	2551477	2554702	3711		RPRC001840	KQ034056	1498135	1498543	-	1494060	1498543	4075
RPRC011179	KQ035229	31868	31941	-	35302	35647	3706		RPRC004576	KQ034114	1633801	1633970	-	1629726	1632835	4075
RPRC007892	KQ034069	546524	546662	+	542821	543616	3703		RPRC006999	KQ034272	350878	350996	-	346808	349081	4070
RPRC006895	KQ034491	210033	210146	-	213371	213844	3698		RPRC008487	KQ034427	50246	50594	-	46177	50594	4069
RPRC013819	KQ034090	869848	870045	+	866152	866359	3696		RPRC001239	KQ034279	276471	276640	-	272406	276640	4065
RPRC008289	KQ034251	276615	276723	+	272932	273227	3683		RPRC007732	KQ034073	1045586	1045782	+	1046754	1049845	4063
RPRC003735	KQ034151	505173	505357	+	501493	501644	3680		RPRC010624	KQ034604	153130	153348	+	153130	157410	4062
RPRC011802	KQ034066	1285038	1285041	-	1288445	1288721	3680		RPRC014280	KQ034109	2073495	2073654	+	2077642	2077716	4062
RPRC008796	KQ034175	996366	996403	-	999567	1000079	3676		RPRC005552	KQ034066	2085025	2085227	+	2089240	2089288	4061
RPRC014352	KQ034177	953287	953390	-	956904	957063	3673		RPRC000883	KQ034441	4060	4334	-	0	4334	4060
RPRC004489	KQ034408	503650	503895	-	503347	507566	3671		RPRC007029	KQ034118	1696807	1696880	+	1700702	1700940	4060
RPRC013805	KQ035638	25925	25943	+	22256	22653	3669		RPRC006886	KQ034118	1660419	1660631	-	1656360	1659872	4059
RPRC009686	KQ034107	167431	167530	+	163778	165832	3653		RPRC015002	KQ034065	825050	825222	-	821004	821127	4046
RPRC011705	KQ034056	4847107	4847198	+	4843455	4843794	3652		RPRC008089	KQ034186	637549	637570	+	641446	641612	4042
RPRC003633	KQ034057	5156290	5156361	+	5152642	5152703	3648		RPRC010743	KQ034836	68412	68706	-	64372	74218	4040
RPRC004350	KQ034644	174471	174650	+	170824	171026	3647		RPRC012946	KQ034375	80998	81343	-	76958	81343	4040
RPRC009834	KQ034136	1261328	1261421	-	1264853	1265051	3630		RPRC004833	KQ034190	540266	540375	-	536228	539153	4038
RPRC003765	KQ034249	718736	718859	+	715110	718859	3626		RPRC005478	KQ034209	703762	703825	+	703996	707859	4034
RPRC007595	KQ034327	101184	101315	-	104790	104940	3625		RPRC002909	KQ034222	737684	737851	-	733651	733928	4033
RPRC009376	KQ034264	368894	368997	-	372086	372608	3611		RPRC015184	KQ034199	255040	255157	+	257389	259189	4032
RPRC005056	KQ034138	1648778	1648856	+	1645172	1645320	3606		RPRC010472	KQ034062	3173766	3173784	-	3169735	3170173	4031
RPRC010767	KQ034079	2190245	2190457	-	2193952	2194063	3606		RPRC005156	KQ034245	572485	572719	+	575587	576741	4022
RPRC002114	KQ034112	4034	4171	+	437	2618	3597		RPRC014669	KQ034283	650187	650410	-	646165	647387	4022
RPRC004343	KQ034537	24977	25142	+	21381	24258	3596		RPRC009813	KQ034793	57902	58017	+	57902	62038	4021
RPRC008892	KQ034459	228464	228477	+	224869	225002	3595		RPRC013249	KQ034097	464340	464504	-	460319	463578	4021
RPRC005122	KQ034245	794161	794266	+	790582	790886	3579		RPRC011108	KQ034527	340405	340549	-	336387	339069	4018
RPRC004931	KQ034064	1057677	1057780	+	1054104	1054518	3573		RPRC008010	ACPB03025296	7585	7752	+	11661	11768	4016
RPRC013292	KQ034097	744277	744416	-	747773	747987	3571		RPRC006717	KQ034094	2180694	2180862	-	2176681	2180614	4013
RPRC004917	KQ034143	43817	43861	+	40247	40836	3570		RPRC001157	KQ034324	431255	431507	-	427246	428041	4009
RPRC002610	KQ034248	976227	976253	-	979534	979819	3566		RPRC010139	KQ034330	353758	353846	+	354905	357853	4007
RPRC014493	KQ034056	10377126	10377198	-	10380729	10380763	3565		RPRC007393	KQ034080	1544189	1544244	+	1544189	1548246	4002
RPRC011715	KQ034141	1736674	1736684	+	1733110	1733827	3564		RPRC006879	KQ034557	218355	218476	+	222372	222477	4001
RPRC009835	KQ034354	411945	412157	-	415470	415715	3558		RPRC001887	KQ034057	1959535	1960212	+	1959535	1964207	3995
RPRC008353	KQ034262	835871	835896	-	839227	839446	3550		RPRC008685	KQ034225	184892	185054	+	188467	189049	3995
RPRC014343	KQ034177	1214396	1214583	+	1210848	1211602	3548		RPRC013230	KQ034097	234248	234374	-	230256	231223	3992
RPRC013524	KQ034100	1537614	1538013	-	1541482	1541556	3543		RPRC011030	KQ034445	32021	32216	+	33647	36203	3987
RPRC005024	KQ034281	287170	287283	+	283633	283858	3537		RPRC007080	KQ034272	630679	630751	-	626696	630294	3983
RPRC015069	KQ034065	574015	574249	+	570482	571116	3533		RPRC015180	KQ034199	576570	576667	+	576772	580647	3980
RPRC008587	KQ034057	2356433	2356617	-	2359161	2360146	3529		RPRC004526	KQ034089	1592056	1592139	+	1595689	1596118	3979
RPRC010471	KQ035582	20065	20165	+	16539	17069	3526		RPRC013858	KQ034389	111454	111582	+	113053	115561	3979
RPRC005762	KQ034191	450614	450739	-	453114	454264	3525		RPRC014322	KQ034569	285285	285466	+	289433	289441	3975
RPRC003635	KQ034471	300353	300519	+	296832	297053	3521		RPRC013517	KQ034097	212969	213101	+	212969	217074	3973
RPRC015264	KQ034074	312446	312683	+	308925	309702	3521		RPRC015187	KQ034199	580542	580646	-	576569	579508	3973
RPRC007457	KQ034431	27456	27552	+	23946	25766	3510		RPRC008309	KQ034328	650294	650420	-	646322	649110	3972
RPRC013874	KQ034111	658553	658725	+	655047	655246	3506		RPRC013698	KQ034114	1173627	1173752	+	1173627	1177722	3970
RPRC013546	KQ034105	837336	837537	-	840914	841036	3499		RPRC005691	KQ034182	523065	523200	-	519101	519904	3964
RPRC008767	KQ034303	602111	602247	-	605354	605744	3497		RPRC008815	KQ034571	239515	239566	+	239980	243526	3960
RPRC012338	KQ034103	731927	732481	+	728436	728508	3491		RPRC001618	KQ034173	1006577	1008206	-	1002618	1008206	3959
RPRC014262	KQ034076	122956	123090	+	119467	119591	3489		RPRC010097	KQ034330	412345	412459	+	412961	416416	3957
RPRC007430	KQ034057	7360486	7360540	+	7356998	7360149	3488		RPRC010789	KQ034079	2207193	2207242	+	2200090	2211198	3956
RPRC013109	KQ034761	55791	56116	+	52309	52486	3482		RPRC007910	KQ034439	288168	289044	-	284214	289086	3954
RPRC004669	KQ034365	56329	56369	+	52856	54348	3473		RPRC015453	KQ034218	717797	717964	-	713843	717964	3954
RPRC009195	KQ034166	1211020	1212092	+	1207547	1207629	3473		RPRC011381	KQ034181	1323066	1323075	+	1326725	1327026	3951
RPRC010494	KQ035292	19282	19343	+	15815	15977	3467		RPRC011530	KQ034271	236102	236130	-	232151	232907	3951
RPRC005937	KQ034141	575192	575397	+	571731	571926	3461		RPRC014676	KQ034149	661999	662228	-	658048	660625	3951
RPRC004463	KQ034059	5469374	5469497	-	5472849	5472957	3460		RPRC002648	KQ034302	122265	122388	-	118319	118666	3946
RPRC007114	KQ035938	17201	17380	-	20808	20836	3456		RPRC012557	ACPB03030444	6804	7002	-	2858	3143	3946
RPRC007058	KQ034344	248361	248436	+	244905	245111	3456		RPRC004506	KQ034408	515246	515489	+	519134	519432	3943
RPRC015387	KQ034061	1399407	1399591	-	1402882	1403043	3452		RPRC006102	KQ034219	290521	290619	-	286578	286824	3943
RPRC012043	KQ034188	442435	442576	+	438988	439316	3447		RPRC010303	KQ034108	212206	212342	-	208268	212290	3938
RPRC011300	ACPB03029225	9749	9827	-	13192	13273	3446		RPRC000590	ACPB03025846	9239	9332	-	5303	9332	3936
RPRC010636	KQ034520	148204	148330	+	144761	147075	3443		RPRC009068	KQ034056	10747050	10747139	-	10743116	10745982	3934
RPRC006308	KQ034957	43438	43561	-	45335	47003	3442		RPRC009576	KQ034224	66019	66165	-	62087	66218	3932
RPRC004023	KQ034454	66515	66563	-	69643	69998	3435		RPRC014066	KQ034630	112515	112719	-	108583	108982	3932
RPRC003933	KQ034134	1502928	1503041	+	1499494	1499532	3434		RPRC001277	KQ034148	1329675	1329828	+	1329675	1333757	3929
RPRC000551	KQ034199	671183	671256	+	667758	667784	3425		RPRC014281	KQ034177	1283928	1284247	-	1279999	1282916	3929
RPRC003024	KQ034061	1836986	1837110	-	1839705	1840532	3422		RPRC008649	KQ034100	822851	823031	+	822851	826957	3926
RPRC011373	KQ034121	8794	8954	+	5379	5402	3415		RPRC014847	KQ034062	3865307	3865478	-	3861381	3864350	3926
RPRC014756	KQ034200	718514	718646	-	721677	722057	3411		RPRC013530	KQ034100	1439589	1439685	+	1440502	1443609	3924
RPRC008665	KQ034111	1923251	1923470	-	1926558	1926877	3407		RPRC000968	KQ034328	453920	454130	+	454785	458053	3923
RPRC004116	KQ034833	55170	55344	-	58654	58750	3406		RPRC008122	KQ034065	1619709	1619937	+	1622417	1623855	3918
RPRC003708	KQ034062	938000	938147	+	934605	934675	3395		RPRC005344	KQ034176	1008027	1008277	-	1004112	1005561	3915
RPRC012691	KQ034259	374897	375028	+	371508	371670	3389		RPRC013735	KQ034433	364577	364596	-	360663	360726	3914
RPRC007295	KQ034306	647432	647659	+	644044	644162	3388		RPRC012031	KQ034173	991490	991722	-	987580	990144	3910
RPRC001382	KQ034248	214861	214933	+	211476	211540	3385		RPRC008647	KQ034100	477758	477893	-	473852	474312	3906
RPRC006291	KQ035684	21644	21752	-	24979	25135	3383		RPRC014100	KQ034552	264031	264051	+	267683	267953	3902
RPRC006750	KQ034118	1841547	1841587	-	1844460	1844945	3358		RPRC012963	KQ034381	386156	386370	+	389101	390268	3898
RPRC005167	KQ034152	308950	309059	-	312332	312416	3357		RPRC000466	KQ034330	358740	358898	-	354844	357851	3896
RPRC012944	KQ034375	554090	554675	+	550739	551312	3351		RPRC014255	KQ034056	5680910	5681059	-	5677017	5681059	3893
RPRC015200	KQ034612	65759	65900	+	62410	62734	3349		RPRC012333	KQ034973	26022	26154	-	22133	25161	3889
RPRC004476	KQ034696	50003	50189	+	46655	46727	3348		RPRC014656	KQ034261	344007	344206	-	340120	341883	3887
RPRC011559	KQ034123	44258	44299	-	47553	47644	3345		RPRC012792	KQ034067	1833365	1833843	-	1829481	1833945	3884
RPRC004697	KQ034347	312122	312417	+	308780	310023	3342		RPRC007231	KQ034306	88576	88757	+	90320	92640	3883
RPRC008545	KQ034216	1057790	1057992	-	1060945	1061333	3341		RPRC004720	KQ034347	522208	522421	+	525784	526302	3881
RPRC010459	KQ034572	54224	54281	-	57506	57618	3337		RPRC002473	KQ034951	40321	40436	-	36444	36735	3877
RPRC012489	KQ034209	1152603	1152684	-	1155432	1156017	3333		RPRC010548	KQ034105	84624	84776	+	86592	88648	3872
RPRC013391	KQ034106	149308	149377	-	152345	152686	3309		RPRC000491	KQ034142	262242	262680	-	258372	262680	3870
RPRC010854	KQ034609	247981	248105	-	251130	251413	3308		RPRC004419	KQ034825	65137	65344	-	61270	63204	3867
RPRC007538	KQ034266	120469	120506	+	117162	120506	3307		RPRC009927	KQ034524	126601	126908	+	126601	130775	3867
RPRC004577	KQ034059	5492358	5492672	-	5495694	5495979	3307		RPRC004267	KQ034332	368522	368865	-	364656	368865	3866
RPRC007249	KQ034072	2843103	2843476	-	2846371	2846782	3306		RPRC007424	KQ034166	395654	395784	-	391788	391866	3866
RPRC012752	KQ034523	158639	158827	-	161927	162125	3298		RPRC002957	KQ034060	4156804	4156900	+	4158848	4160765	3865
RPRC004187	KQ034133	94733	94889	+	91435	91583	3298		RPRC002033	KQ034174	335168	335193	+	331603	339056	3863
RPRC007959	KQ034130	1865687	1865784	+	1862392	1862867	3295		RPRC001405	KQ034312	392982	393004	-	389129	398849	3853
[truncated: 5,610 more rows]

## Sheet: S3 - ORF predictions
gene	Predicted ORF in reference annotation	Predicted ORF after improvements
RPRC000042	5prime	complete
RPRC000064	5prime	complete
RPRC000075	5prime	complete
RPRC000079	5prime	complete
RPRC000095	5prime	complete
RPRC000096	5prime	complete
RPRC000119	5prime	complete
RPRC000132	5prime	complete
RPRC000150	5prime	complete
RPRC000154	3prime	complete
RPRC000176	5prime	complete
RPRC000184	5prime	complete
RPRC000202	5prime	complete
RPRC000204	5prime	complete
RPRC000213	5prime	complete
RPRC000222	5prime	complete
RPRC000258	3prime	complete
RPRC000269	3prime	complete
RPRC000271	5prime	complete
RPRC000279	5prime	complete
RPRC000281	3prime	complete
RPRC000300	5prime	complete
RPRC000317	5prime	complete
RPRC000363	5prime	complete
RPRC000380	5prime	complete
RPRC000404	3prime	complete
RPRC000406	-	complete
RPRC000427	5prime	complete
RPRC000441	5prime	complete
RPRC000452	5prime	complete
RPRC000453	5prime	complete
RPRC000486	3prime	complete
RPRC000488	5prime	complete
RPRC000491	5prime	complete
RPRC000541	5prime	complete
RPRC000551	5prime	complete
RPRC000569	5prime	complete
RPRC000578	5prime	complete
RPRC000583	3prime	complete
RPRC000587	5prime	complete
RPRC000589	5prime	complete
RPRC000591	5prime	complete
RPRC000592	5prime	complete
RPRC000593	3prime	complete
RPRC000643	3prime	complete
RPRC000650	5prime	complete
RPRC000656	5prime	complete
RPRC000697	5prime	complete
RPRC000706	5prime	complete
RPRC000738	3prime	complete
RPRC000746	-	complete
RPRC000768	5prime	complete
RPRC000795	5prime	complete
RPRC000821	5prime	complete
RPRC000866	5prime	complete
RPRC000867	3prime	complete
RPRC000876	3prime	complete
RPRC000883	5prime	complete
RPRC000907	5prime	complete
RPRC000940	5prime	complete
RPRC001014	5prime	complete
RPRC001033	3prime	complete
RPRC001416	3prime	complete
RPRC001595	3prime	complete
RPRC001698	5prime	complete
RPRC001767	5prime	complete
RPRC001796	5prime	complete
RPRC002019	5prime	complete
RPRC002027	5prime	complete
RPRC002032	5prime	complete
RPRC002076	5prime	complete
RPRC002091	-	complete
RPRC002109	5prime	complete
RPRC002113	5prime	complete
RPRC002114	5prime	complete
RPRC002136	5prime	complete
RPRC002168	5prime	complete
RPRC002169	5prime	complete
RPRC002177	5prime	complete
RPRC002184	5prime	complete
RPRC002190	5prime	complete
RPRC002194	5prime	complete
RPRC002195	3prime	complete
RPRC002201	5prime	complete
RPRC002211	3prime	complete
RPRC002238	3prime	complete
RPRC002241	5prime	complete
RPRC002313	5prime	complete
RPRC002315	5prime	complete
RPRC002318	5prime	complete
RPRC002321	5prime	complete
RPRC002338	5prime	complete
RPRC002347	-	complete
RPRC002366	5prime	complete
RPRC002368	3prime	complete
RPRC002379	5prime	complete
RPRC002386	5prime	complete
RPRC002388	5prime	complete
RPRC002392	3prime	complete
RPRC002406	3prime	complete
RPRC002408	5prime	complete
RPRC002413	5prime	complete
RPRC002420	5prime	complete
RPRC002449	5prime	complete
RPRC002471	3prime	complete
RPRC002473	5prime	complete
RPRC002496	3prime	complete
RPRC002506	5prime	complete
RPRC002513	5prime	complete
RPRC002514	5prime	complete
RPRC002516	3prime	complete
RPRC002518	5prime	complete
RPRC002527	5prime	complete
RPRC002541	-	complete
RPRC002547	5prime	complete
RPRC002549	5prime	complete
RPRC002589	5prime	complete
RPRC002594	5prime	complete
RPRC002597	3prime	complete
RPRC002599	5prime	complete
RPRC002611	-	complete
RPRC002612	5prime	complete
RPRC002615	5prime	complete
RPRC002620	5prime	complete
RPRC002622	5prime	complete
RPRC002623	5prime	complete
RPRC002635	5prime	complete
RPRC002643	5prime	complete
RPRC002644	5prime	complete
RPRC002658	5prime	complete
RPRC002666	5prime	complete
RPRC002668	3prime	complete
RPRC002676	5prime	complete
RPRC002678	5prime	complete
RPRC002679	5prime	complete
RPRC002684	5prime	complete
RPRC002695	3prime	complete
RPRC002702	5prime	complete
RPRC002706	5prime	complete
RPRC002711	5prime	complete
RPRC002733	5prime	complete
RPRC002738	5prime	complete
RPRC002749	3prime	complete
RPRC002757	5prime	complete
RPRC002760	5prime	complete
RPRC002774	3prime	complete
RPRC002778	5prime	complete
RPRC002781	5prime	complete
RPRC002783	3prime	complete
RPRC002797	5prime	complete
RPRC002798	5prime	complete
RPRC002806	5prime	complete
RPRC002831	3prime	complete
RPRC002832	3prime	complete
RPRC002835	-	complete
RPRC002836	3prime	complete
RPRC002843	5prime	complete
RPRC002851	5prime	complete
RPRC002856	5prime	complete
RPRC002865	5prime	complete
RPRC002870	3prime	complete
RPRC002875	5prime	complete
RPRC002880	5prime	complete
RPRC002885	3prime	complete
RPRC002888	5prime	complete
RPRC002892	5prime	complete
RPRC002897	3prime	complete
RPRC002903	5prime	complete
RPRC002909	3prime	complete
RPRC002914	5prime	complete
RPRC002917	5prime	complete
RPRC002921	3prime	complete
RPRC002943	5prime	complete
RPRC002965	5prime	complete
RPRC002976	3prime	complete
RPRC002981	5prime	complete
RPRC002985	5prime	complete
RPRC003004	5prime	complete
RPRC003005	5prime	complete
RPRC003010	5prime	complete
RPRC003013	3prime	complete
RPRC003018	3prime	complete
RPRC003020	5prime	complete
RPRC003023	3prime	complete
RPRC003040	3prime	complete
RPRC003071	5prime	complete
RPRC003078	5prime	complete
RPRC003085	5prime	complete
RPRC003100	5prime	complete
RPRC003104	5prime	complete
RPRC003111	5prime	complete
RPRC003114	5prime	complete
RPRC003115	5prime	complete
RPRC003117	3prime	complete
RPRC003125	5prime	complete
RPRC003130	3prime	complete
RPRC003133	3prime	complete
RPRC003154	5prime	complete
RPRC003157	5prime	complete
RPRC003173	5prime	complete
RPRC003176	5prime	complete
RPRC003177	3prime	complete
RPRC003178	5prime	complete
RPRC003184	5prime	complete
RPRC003203	3prime	complete
RPRC003221	5prime	complete
RPRC003225	5prime	complete
RPRC003230	5prime	complete
RPRC003231	-	complete
RPRC003234	3prime	complete
RPRC003252	5prime	complete
RPRC003259	5prime	complete
RPRC003269	5prime	complete
RPRC003287	5prime	complete
RPRC003292	5prime	complete
RPRC003294	5prime	complete
RPRC003308	5prime	complete
RPRC003310	3prime	complete
RPRC003313	5prime	complete
RPRC003316	5prime	complete
RPRC003319	5prime	complete
RPRC003337	5prime	complete
RPRC003339	5prime	complete
RPRC003342	5prime	complete
RPRC003344	5prime	complete
RPRC003346	5prime	complete
RPRC003349	3prime	complete
RPRC003359	5prime	complete
RPRC003368	5prime	complete
RPRC003374	3prime	complete
RPRC003376	5prime	complete
RPRC003377	5prime	complete
RPRC003382	5prime	complete
RPRC003383	5prime	complete
RPRC003395	5prime	complete
RPRC003404	5prime	complete
RPRC003410	5prime	complete
RPRC003419	3prime	complete
RPRC003423	3prime	complete
RPRC003426	5prime	complete
RPRC003428	5prime	complete
RPRC003430	5prime	complete
RPRC003448	5prime	complete
RPRC003467	5prime	complete
RPRC003475	3prime	complete
RPRC003479	5prime	complete
RPRC003484	5prime	complete
RPRC003509	5prime	complete
RPRC003519	5prime	complete
RPRC003527	5prime	complete
RPRC003533	3prime	complete
RPRC003543	5prime	complete
RPRC003546	3prime	complete
RPRC003552	3prime	complete
RPRC003561	5prime	complete
RPRC003567	5prime	complete
RPRC003578	5prime	complete
RPRC003592	5prime	complete
RPRC003618	5prime	complete
RPRC003622	3prime	complete
RPRC003623	3prime	complete
RPRC003627	5prime	complete
RPRC003632	5prime	complete
RPRC003634	5prime	complete
RPRC003645	5prime	complete
RPRC003646	5prime	complete
RPRC003654	3prime	complete
RPRC003655	3prime	complete
RPRC003666	3prime	complete
RPRC003667	5prime	complete
RPRC003668	5prime	complete
RPRC003669	5prime	complete
RPRC003675	5prime	complete
RPRC003676	5prime	complete
RPRC003678	5prime	complete
RPRC003681	3prime	complete
RPRC003685	5prime	complete
RPRC003708	5prime	complete
RPRC003711	5prime	complete
RPRC003719	3prime	complete
RPRC003721	-	complete
RPRC003726	3prime	complete
RPRC003739	-	complete
RPRC003743	5prime	complete
RPRC003754	5prime	complete
RPRC003757	3prime	complete
RPRC003759	5prime	complete
RPRC003780	5prime	complete
RPRC003784	5prime	complete
RPRC003785	5prime	complete
RPRC003786	3prime	complete
RPRC003795	5prime	complete
RPRC003798	5prime	complete
RPRC003802	3prime	complete
RPRC003822	3prime	complete
RPRC003831	5prime	complete
RPRC003837	5prime	complete
RPRC003886	5prime	complete
RPRC003892	-	complete
RPRC003897	-	complete
RPRC003900	5prime	complete
RPRC003910	5prime	complete
RPRC003911	5prime	complete
RPRC003920	5prime	complete
RPRC003921	5prime	complete
RPRC003933	5prime	complete
RPRC003943	3prime	complete
RPRC003946	5prime	complete
RPRC003952	5prime	complete
RPRC003954	5prime	complete
RPRC003961	5prime	complete
RPRC003962	3prime	complete
RPRC003967	3prime	complete
RPRC003968	5prime	complete
RPRC003970	5prime	complete
RPRC003971	5prime	complete
RPRC003978	5prime	complete
RPRC003985	5prime	complete
RPRC003998	-	complete
RPRC004008	-	complete
RPRC004022	3prime	complete
RPRC004037	5prime	complete
RPRC004042	5prime	complete
RPRC004065	5prime	complete
RPRC004084	5prime	complete
RPRC004093	5prime	complete
RPRC004104	5prime	complete
RPRC004106	5prime	complete
RPRC004123	5prime	complete
RPRC004127	5prime	complete
RPRC004129	5prime	complete
RPRC004144	5prime	complete
RPRC004145	3prime	complete
RPRC004150	5prime	complete
RPRC004162	5prime	complete
RPRC004166	5prime	complete
RPRC004169	3prime	complete
RPRC004179	5prime	complete
RPRC004187	3prime	complete
RPRC004190	5prime	complete
RPRC004198	5prime	complete
RPRC004202	3prime	complete
RPRC004208	5prime	complete
RPRC004211	5prime	complete
RPRC004213	3prime	complete
RPRC004219	5prime	complete
RPRC004230	5prime	complete
RPRC004231	5prime	complete
RPRC004234	5prime	complete
RPRC004245	5prime	complete
RPRC004246	5prime	complete
RPRC004252	5prime	complete
RPRC004268	3prime	complete
RPRC004269	5prime	complete
RPRC004279	5prime	complete
RPRC004281	5prime	complete
RPRC004284	5prime	complete
RPRC004287	5prime	complete
RPRC004313	5prime	complete
RPRC004331	3prime	complete
RPRC004343	5prime	complete
RPRC004346	5prime	complete
RPRC004350	5prime	complete
RPRC004355	5prime	complete
RPRC004358	3prime	complete
RPRC004372	5prime	complete
RPRC004380	3prime	complete
RPRC004384	5prime	complete
RPRC004388	3prime	complete
RPRC004401	3prime	complete
RPRC004427	3prime	complete
RPRC004433	5prime	complete
RPRC004442	-	complete
RPRC004447	5prime	complete
RPRC004478	5prime	complete
RPRC004484	5prime	complete
RPRC004485	3prime	complete
RPRC004492	-	complete
RPRC004495	5prime	complete
RPRC004499	3prime	complete
RPRC004514	5prime	complete
RPRC004522	3prime	complete
RPRC004523	-	complete
RPRC004529	5prime	complete
RPRC004533	-	complete
RPRC004535	3prime	complete
RPRC004555	-	complete
RPRC004573	5prime	complete
RPRC004577	5prime	complete
RPRC004581	5prime	complete
RPRC004589	3prime	complete
RPRC004605	-	complete
RPRC004612	5prime	complete
RPRC004625	3prime	complete
RPRC004627	5prime	complete
RPRC004650	5prime	complete
RPRC004654	5prime	complete
RPRC004665	5prime	complete
RPRC004666	5prime	complete
RPRC004672	5prime	complete
RPRC004687	5prime	complete
RPRC004697	5prime	complete
RPRC004709	5prime	complete
RPRC004710	3prime	complete
RPRC004715	5prime	complete
RPRC004720	5prime	complete
RPRC004721	3prime	complete
RPRC004728	5prime	complete
RPRC004735	5prime	complete
RPRC004741	5prime	complete
RPRC004744	3prime	complete
RPRC004756	3prime	complete
RPRC004757	3prime	complete
RPRC004762	5prime	complete
RPRC004767	5prime	complete
RPRC004768	5prime	complete
RPRC004775	5prime	complete
RPRC004780	5prime	complete
RPRC004792	5prime	complete
RPRC004794	-	complete
RPRC004801	3prime	complete
RPRC004833	3prime	complete
RPRC004837	3prime	complete
RPRC004848	3prime	complete
RPRC004853	5prime	complete
RPRC004854	5prime	complete
RPRC004857	5prime	complete
RPRC004871	5prime	complete
RPRC004875	5prime	complete
RPRC004879	5prime	complete
RPRC004886	5prime	complete
RPRC004898	3prime	complete
RPRC004899	3prime	complete
RPRC004917	5prime	complete
RPRC004922	3prime	complete
RPRC004929	3prime	complete
RPRC004930	3prime	complete
RPRC004932	3prime	complete
RPRC004933	5prime	complete
RPRC004936	5prime	complete
RPRC004938	5prime	complete
RPRC004939	3prime	complete
RPRC004953	3prime	complete
RPRC004962	5prime	complete
RPRC004964	3prime	complete
RPRC004975	5prime	complete
RPRC004982	3prime	complete
RPRC004997	5prime	complete
RPRC004999	5prime	complete
RPRC005005	5prime	complete
RPRC005011	5prime	complete
RPRC005012	5prime	complete
RPRC005023	3prime	complete
RPRC005024	3prime	complete
RPRC005031	3prime	complete
RPRC005048	5prime	complete
RPRC005071	3prime	complete
RPRC005072	5prime	complete
RPRC005073	5prime	complete
RPRC005075	5prime	complete
RPRC005076	5prime	complete
RPRC005083	5prime	complete
RPRC005089	3prime	complete
RPRC005095	5prime	complete
RPRC005102	5prime	complete
RPRC005103	5prime	complete
RPRC005114	5prime	complete
RPRC005120	5prime	complete
RPRC005121	3prime	complete
RPRC005122	5prime	complete
RPRC005134	5prime	complete
RPRC005137	5prime	complete
RPRC005141	5prime	complete
RPRC005161	5prime	complete
RPRC005174	3prime	complete
RPRC005185	3prime	complete
RPRC005186	5prime	complete
RPRC005205	5prime	complete
RPRC005207	5prime	complete
RPRC005210	5prime	complete
RPRC005218	5prime	complete
RPRC005225	3prime	complete
RPRC005226	5prime	complete
RPRC005228	3prime	complete
RPRC005229	5prime	complete
RPRC005258	5prime	complete
RPRC005259	5prime	complete
RPRC005261	-	complete
RPRC005266	5prime	complete
RPRC005277	5prime	complete
RPRC005280	5prime	complete
RPRC005282	5prime	complete
RPRC005283	3prime	complete
RPRC005284	5prime	complete
RPRC005295	5prime	complete
RPRC005298	5prime	complete
RPRC005299	3prime	complete
RPRC005303	3prime	complete
RPRC005310	5prime	complete
RPRC005319	5prime	complete
RPRC005320	5prime	complete
RPRC005321	5prime	complete
RPRC005329	5prime	complete
RPRC005337	5prime	complete
RPRC005339	5prime	complete
RPRC005340	5prime	complete
RPRC005343	5prime	complete
RPRC005360	3prime	complete
RPRC005372	5prime	complete
RPRC005374	5prime	complete
RPRC005383	3prime	complete
RPRC005392	5prime	complete
RPRC005393	5prime	complete
RPRC005404	3prime	complete
RPRC005412	3prime	complete
RPRC005417	5prime	complete
RPRC005422	3prime	complete
RPRC005424	3prime	complete
RPRC005457	5prime	complete
RPRC005458	5prime	complete
RPRC005473	5prime	complete
RPRC005481	3prime	complete
RPRC005495	3prime	complete
RPRC005499	5prime	complete
RPRC005505	5prime	complete
RPRC005507	3prime	complete
RPRC005509	5prime	complete
RPRC005514	5prime	complete
RPRC005523	5prime	complete
RPRC005524	3prime	complete
RPRC005536	5prime	complete
RPRC005541	5prime	complete
RPRC005549	5prime	complete
RPRC005562	5prime	complete
RPRC005572	5prime	complete
RPRC005574	5prime	complete
RPRC005580	5prime	complete
RPRC005587	5prime	complete
RPRC005604	5prime	complete
RPRC005606	5prime	complete
RPRC005631	5prime	complete
RPRC005634	3prime	complete
RPRC005643	5prime	complete
RPRC005690	5prime	complete
RPRC005695	5prime	complete
RPRC005733	5prime	complete
RPRC005734	5prime	complete
RPRC005749	5prime	complete
RPRC005751	3prime	complete
RPRC005754	3prime	complete
RPRC005761	5prime	complete
RPRC005771	5prime	complete
RPRC005773	5prime	complete
RPRC005776	5prime	complete
RPRC005786	3prime	complete
RPRC005792	5prime	complete
RPRC005795	3prime	complete
RPRC005811	5prime	complete
RPRC005812	5prime	complete
RPRC005818	5prime	complete
RPRC005820	5prime	complete
RPRC005827	5prime	complete
RPRC005833	5prime	complete
RPRC005841	5prime	complete
RPRC005848	5prime	complete
RPRC005852	5prime	complete
RPRC005859	5prime	complete
RPRC005876	3prime	complete
RPRC005884	5prime	complete
RPRC005889	5prime	complete
RPRC005892	5prime	complete
RPRC005896	3prime	complete
RPRC005904	5prime	complete
RPRC005906	5prime	complete
RPRC005915	3prime	complete
RPRC005916	-	complete
RPRC005923	5prime	complete
RPRC005934	3prime	complete
RPRC005936	5prime	complete
RPRC005940	5prime	complete
RPRC005944	-	complete
RPRC005945	5prime	complete
RPRC005952	5prime	complete
RPRC005966	5prime	complete
RPRC005971	3prime	complete
RPRC005978	5prime	complete
RPRC005979	5prime	complete
RPRC005981	5prime	complete
RPRC005984	5prime	complete
RPRC005988	5prime	complete
RPRC005996	5prime	complete
RPRC005997	5prime	complete
RPRC006003	3prime	complete
RPRC006017	5prime	complete
RPRC006018	3prime	complete
RPRC006025	5prime	complete
RPRC006047	3prime	complete
RPRC006048	5prime	complete
RPRC006049	5prime	complete
RPRC006075	5prime	complete
RPRC006092	5prime	complete
RPRC006095	3prime	complete
RPRC006128	5prime	complete
RPRC006129	5prime	complete
RPRC006150	5prime	complete
RPRC006184	5prime	complete
RPRC006225	5prime	complete
RPRC006242	3prime	complete
RPRC006243	-	complete
RPRC006246	3prime	complete
RPRC006247	3prime	complete
RPRC006265	5prime	complete
RPRC006303	5prime	complete
RPRC006308	5prime	complete
RPRC006316	5prime	complete
RPRC006319	5prime	complete
RPRC006321	5prime	complete
RPRC006328	3prime	complete
RPRC006338	5prime	complete
RPRC006341	5prime	complete
RPRC006343	5prime	complete
RPRC006348	5prime	complete
RPRC006360	3prime	complete
RPRC006373	5prime	complete
RPRC006378	5prime	complete
RPRC006379	5prime	complete
RPRC006385	3prime	complete
RPRC006388	3prime	complete
RPRC006399	5prime	complete
RPRC006402	5prime	complete
RPRC006405	3prime	complete
RPRC006426	5prime	complete
RPRC006443	5prime	complete
RPRC006448	5prime	complete
RPRC006459	5prime	complete
RPRC006464	5prime	complete
RPRC006466	5prime	complete
RPRC006467	5prime	complete
RPRC006478	5prime	complete
RPRC006485	5prime	complete
RPRC006497	5prime	complete
RPRC006511	3prime	complete
RPRC006522	5prime	complete
RPRC006534	5prime	complete
RPRC006548	5prime	complete
RPRC006563	5prime	complete
RPRC006567	3prime	complete
RPRC006573	5prime	complete
RPRC006577	5prime	complete
RPRC006595	5prime	complete
RPRC006607	5prime	complete
RPRC006626	3prime	complete
RPRC006630	3prime	complete
RPRC006636	5prime	complete
RPRC006641	3prime	complete
RPRC006644	5prime	complete
RPRC006645	5prime	complete
RPRC006646	5prime	complete
RPRC006655	5prime	complete
RPRC006670	5prime	complete
RPRC006711	5prime	complete
RPRC006729	3prime	complete
RPRC006737	3prime	complete
RPRC006738	-	complete
RPRC006742	5prime	complete
RPRC006750	3prime	complete
RPRC006758	5prime	complete
RPRC006785	5prime	complete
RPRC006793	-	complete
RPRC006809	-	complete
RPRC006816	5prime	complete
RPRC006824	5prime	complete
RPRC006825	5prime	complete
RPRC006836	3prime	complete
RPRC006849	3prime	complete
RPRC006857	3prime	complete
RPRC006860	3prime	complete
RPRC006882	5prime	complete
RPRC006883	5prime	complete
RPRC006887	3prime	complete
RPRC006892	5prime	complete
RPRC006895	5prime	complete
RPRC006897	5prime	complete
RPRC006917	5prime	complete
RPRC006918	5prime	complete
RPRC006938	5prime	complete
RPRC006943	5prime	complete
RPRC006947	5prime	complete
RPRC006951	5prime	complete
RPRC006973	5prime	complete
RPRC006991	5prime	complete
RPRC006992	5prime	complete
RPRC006998	-	complete
RPRC007028	5prime	complete
RPRC007030	5prime	complete
RPRC007039	3prime	complete
RPRC007045	5prime	complete
RPRC007049	3prime	complete
RPRC007054	5prime	complete
RPRC007066	5prime	complete
RPRC007096	5prime	complete
RPRC007109	5prime	complete
RPRC007133	-	complete
RPRC007138	5prime	complete
RPRC007143	5prime	complete
RPRC007151	5prime	complete
RPRC007152	5prime	complete
RPRC007176	5prime	complete
RPRC007187	5prime	complete
RPRC007206	5prime	complete
RPRC007208	5prime	complete
RPRC007210	5prime	complete
RPRC007212	5prime	complete
RPRC007219	5prime	complete
RPRC007229	3prime	complete
RPRC007232	3prime	complete
RPRC007234	5prime	complete
RPRC007243	5prime	complete
RPRC007246	5prime	complete
RPRC007277	5prime	complete
RPRC007290	3prime	complete
RPRC007313	3prime	complete
RPRC007316	5prime	complete
RPRC007329	3prime	complete
RPRC007347	5prime	complete
RPRC007349	5prime	complete
RPRC007352	3prime	complete
RPRC007360	5prime	complete
RPRC007368	5prime	complete
RPRC007375	5prime	complete
RPRC007376	5prime	complete
RPRC007395	5prime	complete
RPRC007396	5prime	complete
RPRC007398	3prime	complete
RPRC007412	3prime	complete
RPRC007423	5prime	complete
RPRC007425	5prime	complete
RPRC007435	3prime	complete
RPRC007441	3prime	complete
RPRC007445	5prime	complete
RPRC007451	5prime	complete
RPRC007452	3prime	complete
RPRC007462	5prime	complete
RPRC007482	5prime	complete
RPRC007483	5prime	complete
RPRC007488	5prime	complete
RPRC007494	5prime	complete
RPRC007495	3prime	complete
RPRC007498	5prime	complete
RPRC007506	3prime	complete
RPRC007507	5prime	complete
RPRC007509	3prime	complete
RPRC007520	5prime	complete
RPRC007523	5prime	complete
RPRC007534	3prime	complete
RPRC007540	5prime	complete
RPRC007541	5prime	complete
RPRC007556	5prime	complete
RPRC007576	5prime	complete
RPRC007581	5prime	complete
RPRC007584	3prime	complete
RPRC007588	5prime	complete
RPRC007600	3prime	complete
RPRC007605	3prime	complete
RPRC007606	5prime	complete
RPRC007619	5prime	complete
RPRC007626	5prime	complete
RPRC007627	5prime	complete
RPRC007629	5prime	complete
RPRC007653	3prime	complete
RPRC007655	3prime	complete
RPRC007668	3prime	complete
RPRC007678	5prime	complete
RPRC007684	3prime	complete
RPRC007686	5prime	complete
RPRC007693	5prime	complete
RPRC007696	5prime	complete
RPRC007698	5prime	complete
RPRC007700	5prime	complete
RPRC007706	5prime	complete
RPRC007719	5prime	complete
RPRC007722	3prime	complete
RPRC007729	5prime	complete
RPRC007746	5prime	complete
RPRC007763	5prime	complete
RPRC007779	5prime	complete
RPRC007784	5prime	complete
RPRC007800	5prime	complete
RPRC007806	3prime	complete
RPRC007825	3prime	complete
RPRC007832	5prime	complete
RPRC007844	5prime	complete
RPRC007846	5prime	complete
RPRC007849	5prime	complete
RPRC007864	5prime	complete
RPRC007871	3prime	complete
RPRC007876	5prime	complete
RPRC007889	3prime	complete
RPRC007890	5prime	complete
RPRC007910	3prime	complete
RPRC007913	5prime	complete
RPRC007916	5prime	complete
RPRC007922	3prime	complete
RPRC007927	-	complete
RPRC007936	5prime	complete
RPRC007941	5prime	complete
RPRC007957	5prime	complete
RPRC007967	3prime	complete
RPRC007975	3prime	complete
RPRC008004	5prime	complete
RPRC008027	5prime	complete
RPRC008030	3prime	complete
RPRC008032	3prime	complete
RPRC008041	3prime	complete
RPRC008068	5prime	complete
RPRC008098	3prime	complete
RPRC008101	5prime	complete
RPRC008106	-	complete
RPRC008108	5prime	complete
RPRC008113	3prime	complete
RPRC008116	3prime	complete
RPRC008119	-	complete
RPRC008125	5prime	complete
RPRC008155	5prime	complete
RPRC008168	5prime	complete
RPRC008219	3prime	complete
RPRC008224	5prime	complete
RPRC008229	-	complete
RPRC008233	3prime	complete
RPRC008241	5prime	complete
RPRC008251	3prime	complete
RPRC008285	5prime	complete
RPRC008287	5prime	complete
RPRC008289	5prime	complete
RPRC008299	5prime	complete
RPRC008307	3prime	complete
RPRC008310	5prime	complete
RPRC008329	5prime	complete
RPRC008331	5prime	complete
RPRC008334	5prime	complete
RPRC008341	5prime	complete
RPRC008342	5prime	complete
RPRC008343	3prime	complete
RPRC008355	5prime	complete
RPRC008357	5prime	complete
RPRC008361	3prime	complete
RPRC008372	5prime	complete
RPRC008379	5prime	complete
RPRC008382	5prime	complete
RPRC008395	5prime	complete
RPRC008396	5prime	complete
RPRC008410	5prime	complete
RPRC008424	3prime	complete
RPRC008426	5prime	complete
RPRC008434	5prime	complete
RPRC008440	5prime	complete
RPRC008449	-	complete
RPRC008452	5prime	complete
RPRC008464	3prime	complete
RPRC008468	5prime	complete
RPRC008495	5prime	complete
RPRC008504	5prime	complete
RPRC008509	5prime	complete
RPRC008520	5prime	complete
RPRC008522	5prime	complete
RPRC008528	5prime	complete
RPRC008535	5prime	complete
RPRC008540	5prime	complete
RPRC008541	5prime	complete
RPRC008557	3prime	complete
RPRC008564	3prime	complete
RPRC008571	5prime	complete
RPRC008573	5prime	complete
RPRC008579	3prime	complete
RPRC008597	5prime	complete
RPRC008607	5prime	complete
RPRC008610	5prime	complete
RPRC008629	5prime	complete
RPRC008635	5prime	complete
RPRC008655	5prime	complete
RPRC008660	5prime	complete
RPRC008662	3prime	complete
RPRC008670	5prime	complete
RPRC008671	5prime	complete
RPRC008676	3prime	complete
RPRC008685	5prime	complete
RPRC008689	5prime	complete
RPRC008698	5prime	complete
RPRC008704	5prime	complete
RPRC008713	-	complete
RPRC008732	5prime	complete
RPRC008734	5prime	complete
RPRC008742	3prime	complete
RPRC008743	5prime	complete
RPRC008745	5prime	complete
RPRC008754	5prime	complete
RPRC008767	3prime	complete
RPRC008777	5prime	complete
RPRC008782	3prime	complete
RPRC008790	5prime	complete
RPRC008814	5prime	complete
RPRC008819	5prime	complete
RPRC008852	3prime	complete
RPRC008858	3prime	complete
RPRC008873	5prime	complete
RPRC008885	5prime	complete
RPRC008912	-	complete
RPRC008914	5prime	complete
RPRC008919	5prime	complete
RPRC008948	5prime	complete
RPRC008949	5prime	complete
RPRC008956	5prime	complete
RPRC008963	5prime	complete
RPRC008965	5prime	complete
RPRC008972	5prime	complete
RPRC008982	3prime	complete
RPRC008992	5prime	complete
RPRC009029	5prime	complete
RPRC009045	5prime	complete
RPRC009049	5prime	complete
RPRC009051	5prime	complete
RPRC009085	5prime	complete
RPRC009099	3prime	complete
RPRC009109	5prime	complete
RPRC009128	3prime	complete
RPRC009130	3prime	complete
RPRC009144	5prime	complete
RPRC009158	5prime	complete
RPRC009161	5prime	complete
RPRC009164	3prime	complete
RPRC009179	5prime	complete
RPRC009180	5prime	complete
RPRC009190	3prime	complete
RPRC009201	5prime	complete
RPRC009207	5prime	complete
RPRC009219	5prime	complete
RPRC009221	5prime	complete
RPRC009228	5prime	complete
RPRC009232	3prime	complete
RPRC009241	5prime	complete
RPRC009242	5prime	complete
RPRC009244	5prime	complete
RPRC009267	5prime	complete
RPRC009269	5prime	complete
RPRC009271	5prime	complete
RPRC009286	3prime	complete
RPRC009291	3prime	complete
RPRC009294	5prime	complete
RPRC009298	-	complete
RPRC009300	5prime	complete
RPRC009307	5prime	complete
RPRC009312	5prime	complete
RPRC009325	5prime	complete
RPRC009333	5prime	complete
RPRC009335	5prime	complete
RPRC009344	5prime	complete
RPRC009345	5prime	complete
RPRC009346	5prime	complete
RPRC009356	-	complete
RPRC009362	3prime	complete
RPRC009364	3prime	complete
RPRC009373	5prime	complete
RPRC009380	5prime	complete
RPRC009383	5prime	complete
RPRC009393	5prime	complete
RPRC009415	5prime	complete
RPRC009416	5prime	complete
RPRC009432	5prime	complete
RPRC009439	3prime	complete
RPRC009440	-	complete
RPRC009447	3prime	complete
RPRC009460	5prime	complete
RPRC009463	5prime	complete
RPRC009479	5prime	complete
RPRC009486	5prime	complete
RPRC009512	5prime	complete
RPRC009522	5prime	complete
RPRC009550	3prime	complete
RPRC009568	5prime	complete
RPRC009570	3prime	complete
RPRC009576	5prime	complete
RPRC009577	5prime	complete
RPRC009589	5prime	complete
RPRC009590	5prime	complete
RPRC009593	5prime	complete
RPRC009601	-	complete
RPRC009603	5prime	complete
RPRC009605	3prime	complete
RPRC009614	5prime	complete
RPRC009615	5prime	complete
RPRC009616	5prime	complete
RPRC009618	5prime	complete
RPRC009622	5prime	complete
RPRC009627	3prime	complete
RPRC009634	5prime	complete
RPRC009637	5prime	complete
RPRC009648	5prime	complete
RPRC009660	3prime	complete
RPRC009667	5prime	complete
RPRC009671	3prime	complete
RPRC009673	5prime	complete
RPRC009679	5prime	complete
RPRC009683	5prime	complete
RPRC009684	3prime	complete
RPRC009686	5prime	complete
RPRC009709	5prime	complete
RPRC009711	5prime	complete
RPRC009713	5prime	complete
RPRC009716	-	complete
RPRC009717	3prime	complete
RPRC009724	3prime	complete
RPRC009727	5prime	complete
RPRC009732	5prime	complete
RPRC009738	3prime	complete
RPRC009741	5prime	complete
RPRC009753	5prime	complete
RPRC009762	5prime	complete
RPRC009765	5prime	complete
RPRC009785	3prime	complete
RPRC009800	5prime	complete
RPRC009803	5prime	complete
RPRC009813	5prime	complete
RPRC009814	5prime	complete
RPRC009816	5prime	complete
RPRC009817	5prime	complete
RPRC009837	3prime	complete
RPRC009840	5prime	complete
RPRC009841	5prime	complete
RPRC009864	5prime	complete
RPRC009871	5prime	complete
RPRC009876	5prime	complete
RPRC009879	5prime	complete
RPRC009890	5prime	complete
RPRC009893	5prime	complete
RPRC009901	3prime	complete
RPRC009906	3prime	complete
RPRC009916	5prime	complete
RPRC009927	3prime	complete
RPRC009937	5prime	complete
RPRC009943	3prime	complete
RPRC009945	5prime	complete
RPRC009953	3prime	complete
RPRC009962	3prime	complete
RPRC009990	3prime	complete
RPRC009992	5prime	complete
RPRC009997	5prime	complete
RPRC010001	5prime	complete
RPRC010002	5prime	complete
RPRC010010	5prime	complete
RPRC010012	-	complete
RPRC010014	5prime	complete
RPRC010021	3prime	complete
RPRC010034	5prime	complete
RPRC010041	5prime	complete
RPRC010050	5prime	complete
RPRC010069	5prime	complete
RPRC010071	5prime	complete
RPRC010074	3prime	complete
RPRC010084	5prime	complete
RPRC010087	3prime	complete
RPRC010096	5prime	complete
RPRC010097	5prime	complete
RPRC010103	5prime	complete
RPRC010105	5prime	complete
RPRC010106	5prime	complete
RPRC010117	5prime	complete
RPRC010128	3prime	complete
RPRC010131	3prime	complete
RPRC010139	5prime	complete
RPRC010140	5prime	complete
RPRC010141	5prime	complete
RPRC010142	5prime	complete
RPRC010177	5prime	complete
RPRC010178	5prime	complete
RPRC010184	5prime	complete
RPRC010189	5prime	complete
RPRC010190	-	complete
RPRC010193	3prime	complete
RPRC010194	5prime	complete
RPRC010199	5prime	complete
RPRC010202	5prime	complete
RPRC010205	3prime	complete
RPRC010209	5prime	complete
RPRC010212	-	complete
RPRC010220	5prime	complete
RPRC010224	5prime	complete
RPRC010226	5prime	complete
RPRC010239	3prime	complete
RPRC010251	5prime	complete
RPRC010255	5prime	complete
RPRC010261	5prime	complete
RPRC010266	5prime	complete
RPRC010270	3prime	complete
RPRC010299	5prime	complete
RPRC010306	5prime	complete
RPRC010308	5prime	complete
RPRC010309	5prime	complete
RPRC010312	5prime	complete
RPRC010331	5prime	complete
RPRC010341	5prime	complete
RPRC010343	5prime	complete
RPRC010356	3prime	complete
RPRC010359	5prime	complete
RPRC010360	5prime	complete
RPRC010363	3prime	complete
RPRC010380	3prime	complete
RPRC010381	5prime	complete
RPRC010389	3prime	complete
RPRC010394	5prime	complete
RPRC010395	5prime	complete
RPRC010397	5prime	complete
RPRC010407	5prime	complete
RPRC010409	5prime	complete
RPRC010457	5prime	complete
RPRC010462	5prime	complete
RPRC010464	5prime	complete
RPRC010482	5prime	complete
RPRC010487	-	complete
RPRC010495	3prime	complete
RPRC010496	3prime	complete
RPRC010497	5prime	complete
RPRC010500	5prime	complete
RPRC010502	-	complete
RPRC010514	5prime	complete
RPRC010515	5prime	complete
RPRC010532	5prime	complete
RPRC010533	3prime	complete
RPRC010543	5prime	complete
RPRC010544	5prime	complete
RPRC010548	3prime	complete
RPRC010555	5prime	complete
RPRC010564	5prime	complete
RPRC010567	5prime	complete
RPRC010569	3prime	complete
RPRC010575	5prime	complete
RPRC010582	5prime	complete
RPRC010583	5prime	complete
RPRC010594	5prime	complete
RPRC010595	3prime	complete
RPRC010599	3prime	complete
RPRC010615	3prime	complete
RPRC010624	-	complete
RPRC010636	5prime	complete
RPRC010643	5prime	complete
RPRC010646	5prime	complete
RPRC010663	5prime	complete
RPRC010666	3prime	complete
RPRC010673	3prime	complete
RPRC010676	3prime	complete
RPRC010683	5prime	complete
RPRC010694	5prime	complete
RPRC010696	5prime	complete
RPRC010701	5prime	complete
RPRC010724	3prime	complete
RPRC010737	5prime	complete
RPRC010742	3prime	complete
RPRC010743	3prime	complete
RPRC010745	5prime	complete
RPRC010747	5prime	complete
RPRC010760	5prime	complete
RPRC010767	5prime	complete
RPRC010768	3prime	complete
RPRC010771	5prime	complete
RPRC010774	5prime	complete
RPRC010787	3prime	complete
RPRC010795	5prime	complete
RPRC010819	5prime	complete
RPRC010836	5prime	complete
RPRC010848	5prime	complete
RPRC010877	5prime	complete
RPRC010881	5prime	complete
RPRC010898	5prime	complete
RPRC010907	5prime	complete
RPRC010910	5prime	complete
RPRC010914	3prime	complete
RPRC010916	3prime	complete
RPRC010920	5prime	complete
RPRC010922	5prime	complete
RPRC010925	5prime	complete
RPRC010931	5prime	complete
RPRC010951	5prime	complete
RPRC010955	3prime	complete
RPRC010957	3prime	complete
RPRC010959	5prime	complete
RPRC010961	5prime	complete
RPRC010968	3prime	complete
RPRC010970	5prime	complete
RPRC010976	5prime	complete
RPRC010988	3prime	complete
RPRC010991	5prime	complete
RPRC011001	3prime	complete
RPRC011024	3prime	complete
RPRC011028	5prime	complete
RPRC011030	5prime	complete
RPRC011040	5prime	complete
RPRC011042	5prime	complete
RPRC011043	3prime	complete
RPRC011047	5prime	complete
RPRC011048	-	complete
RPRC011049	3prime	complete
RPRC011051	5prime	complete
RPRC011056	5prime	complete
RPRC011057	3prime	complete
RPRC011068	3prime	complete
RPRC011094	5prime	complete
RPRC011096	5prime	complete
RPRC011102	5prime	complete
RPRC011114	5prime	complete
RPRC011129	5prime	complete
RPRC011131	3prime	complete
RPRC011132	5prime	complete
RPRC011155	3prime	complete
RPRC011165	5prime	complete
RPRC011169	3prime	complete
RPRC011170	3prime	complete
RPRC011178	5prime	complete
RPRC011179	5prime	complete
RPRC011189	5prime	complete
RPRC011192	5prime	complete
RPRC011195	5prime	complete
RPRC011196	5prime	complete
RPRC011201	5prime	complete
RPRC011213	-	complete
RPRC011229	5prime	complete
RPRC011240	5prime	complete
RPRC011242	5prime	complete
RPRC011245	5prime	complete
RPRC011260	5prime	complete
RPRC011261	3prime	complete
RPRC011274	3prime	complete
RPRC011299	5prime	complete
RPRC011307	-	complete
RPRC011327	3prime	complete
RPRC011334	5prime	complete
RPRC011348	5prime	complete
RPRC011349	3prime	complete
RPRC011370	5prime	complete
RPRC011372	5prime	complete
RPRC011376	-	complete
RPRC011378	5prime	complete
RPRC011379	3prime	complete
RPRC011380	5prime	complete
RPRC011386	5prime	complete
RPRC011412	5prime	complete
RPRC011420	5prime	complete
RPRC011442	3prime	complete
RPRC011446	5prime	complete
RPRC011455	5prime	complete
RPRC011462	5prime	complete
RPRC011466	5prime	complete
RPRC011469	5prime	complete
RPRC011471	5prime	complete
RPRC011473	3prime	complete
RPRC011480	5prime	complete
RPRC011490	3prime	complete
RPRC011493	5prime	complete
RPRC011497	3prime	complete
RPRC011515	5prime	complete
RPRC011518	5prime	complete
RPRC011521	5prime	complete
RPRC011528	5prime	complete
RPRC011532	5prime	complete
RPRC011533	5prime	complete
RPRC011538	5prime	complete
RPRC011542	5prime	complete
RPRC011566	5prime	complete
RPRC011579	3prime	complete
RPRC011581	5prime	complete
RPRC011588	5prime	complete
RPRC011603	5prime	complete
RPRC011606	3prime	complete
RPRC011614	5prime	complete
RPRC011620	5prime	complete
RPRC011623	5prime	complete
RPRC011633	5prime	complete
RPRC011639	5prime	complete
RPRC011654	3prime	complete
RPRC011669	5prime	complete
RPRC011672	5prime	complete
RPRC011679	5prime	complete
RPRC011680	3prime	complete
RPRC011683	5prime	complete
RPRC011709	3prime	complete
RPRC011718	3prime	complete
RPRC011724	5prime	complete
RPRC011726	5prime	complete
RPRC011729	5prime	complete
RPRC011730	5prime	complete
RPRC011732	3prime	complete
RPRC011743	5prime	complete
RPRC011747	5prime	complete
RPRC011759	5prime	complete
RPRC011760	3prime	complete
RPRC011764	5prime	complete
RPRC011769	5prime	complete
RPRC011771	5prime	complete
RPRC011772	5prime	complete
RPRC011783	5prime	complete
RPRC011794	5prime	complete
RPRC011795	3prime	complete
RPRC011802	3prime	complete
RPRC011811	5prime	complete
RPRC011816	5prime	complete
RPRC011821	5prime	complete
RPRC011822	3prime	complete
RPRC011823	5prime	complete
RPRC011834	3prime	complete
RPRC011849	5prime	complete
RPRC011855	3prime	complete
RPRC011856	-	complete
RPRC011860	3prime	complete
RPRC011863	-	complete
RPRC011870	5prime	complete
RPRC011882	3prime	complete
RPRC011898	5prime	complete
RPRC011909	5prime	complete
RPRC011923	5prime	complete
RPRC011932	5prime	complete
RPRC011938	5prime	complete
RPRC011951	5prime	complete
RPRC011955	5prime	complete
RPRC011965	5prime	complete
RPRC011968	3prime	complete
RPRC011977	5prime	complete
RPRC011981	5prime	complete
RPRC011983	5prime	complete
RPRC011988	5prime	complete
RPRC011996	5prime	complete
RPRC012003	3prime	complete
RPRC012012	5prime	complete
RPRC012014	-	complete
RPRC012015	5prime	complete
RPRC012016	5prime	complete
RPRC012018	5prime	complete
RPRC012030	5prime	complete
RPRC012034	3prime	complete
RPRC012043	5prime	complete
RPRC012050	3prime	complete
RPRC012059	3prime	complete
RPRC012067	3prime	complete
RPRC012081	5prime	complete
RPRC012098	-	complete
RPRC012103	3prime	complete
RPRC012112	3prime	complete
RPRC012115	5prime	complete
RPRC012127	5prime	complete
RPRC012128	5prime	complete
RPRC012139	5prime	complete
RPRC012142	5prime	complete
RPRC012159	5prime	complete
RPRC012164	3prime	complete
RPRC012169	-	complete
RPRC012181	5prime	complete
RPRC012187	5prime	complete
RPRC012191	5prime	complete
RPRC012194	5prime	complete
RPRC012201	5prime	complete
RPRC012203	5prime	complete
RPRC012205	5prime	complete
RPRC012206	5prime	complete
RPRC012208	5prime	complete
RPRC012215	5prime	complete
RPRC012217	-	complete
RPRC012222	5prime	complete
RPRC012228	5prime	complete
RPRC012230	5prime	complete
RPRC012232	3prime	complete
RPRC012239	5prime	complete
RPRC012240	3prime	complete
RPRC012249	3prime	complete
RPRC012260	5prime	complete
RPRC012289	5prime	complete
RPRC012293	5prime	complete
RPRC012296	5prime	complete
RPRC012306	3prime	complete
RPRC012316	5prime	complete
RPRC012320	3prime	complete
RPRC012331	5prime	complete
RPRC012337	5prime	complete
RPRC012338	5prime	complete
RPRC012341	5prime	complete
RPRC012347	5prime	complete
RPRC012350	5prime	complete
RPRC012358	3prime	complete
RPRC012359	5prime	complete
RPRC012361	5prime	complete
RPRC012367	5prime	complete
RPRC012371	5prime	complete
RPRC012378	5prime	complete
RPRC012384	5prime	complete
RPRC012385	5prime	complete
RPRC012396	5prime	complete
RPRC012430	5prime	complete
RPRC012530	5prime	complete
RPRC012550	5prime	complete
RPRC012556	5prime	complete
RPRC012563	3prime	complete
RPRC012578	5prime	complete
RPRC012583	-	complete
RPRC012585	5prime	complete
RPRC012586	5prime	complete
RPRC012588	5prime	complete
RPRC012596	3prime	complete
RPRC012597	5prime	complete
RPRC012604	5prime	complete
RPRC012626	3prime	complete
RPRC012640	5prime	complete
RPRC012647	3prime	complete
RPRC012654	5prime	complete
RPRC012656	5prime	complete
RPRC012677	5prime	complete
RPRC012691	3prime	complete
RPRC012717	5prime	complete
RPRC012720	3prime	complete
RPRC012722	3prime	complete
RPRC012724	3prime	complete
RPRC012733	5prime	complete
RPRC012736	3prime	complete
RPRC012743	3prime	complete
RPRC012757	5prime	complete
RPRC012766	5prime	complete
RPRC012777	5prime	complete
RPRC012782	3prime	complete
RPRC012792	5prime	complete
RPRC012796	5prime	complete
RPRC012813	5prime	complete
RPRC012815	5prime	complete
RPRC012827	5prime	complete
RPRC012829	5prime	complete
RPRC012845	5prime	complete
RPRC012850	3prime	complete
RPRC012854	5prime	complete
RPRC012862	5prime	complete
RPRC012870	3prime	complete
RPRC012882	3prime	complete
RPRC012884	5prime	complete
RPRC012887	5prime	complete
RPRC012915	5prime	complete
RPRC012921	3prime	complete
RPRC012939	5prime	complete
RPRC012943	5prime	complete
RPRC012945	-	complete
RPRC012946	5prime	complete
RPRC012956	-	complete
RPRC012963	5prime	complete
RPRC012972	5prime	complete
RPRC012997	3prime	complete
RPRC013013	5prime	complete
RPRC013015	5prime	complete
RPRC013023	5prime	complete
RPRC013025	5prime	complete
RPRC013028	5prime	complete
RPRC013031	5prime	complete
RPRC013035	5prime	complete
RPRC013051	5prime	complete
RPRC013055	5prime	complete
RPRC013056	5prime	complete
RPRC013059	5prime	complete
RPRC013064	5prime	complete
RPRC013067	5prime	complete
RPRC013069	3prime	complete
RPRC013080	5prime	complete
RPRC013089	5prime	complete
RPRC013107	5prime	complete
RPRC013109	5prime	complete
RPRC013112	3prime	complete
RPRC013115	-	complete
RPRC013116	5prime	complete
RPRC013122	5prime	complete
RPRC013131	5prime	complete
RPRC013137	5prime	complete
RPRC013161	3prime	complete
RPRC013163	5prime	complete
RPRC013170	5prime	complete
RPRC013172	3prime	complete
RPRC013175	5prime	complete
RPRC013178	5prime	complete
RPRC013181	3prime	complete
RPRC013195	5prime	complete
RPRC013205	3prime	complete
RPRC013207	5prime	complete
RPRC013212	3prime	complete
RPRC013214	-	complete
RPRC013216	5prime	complete
RPRC013239	5prime	complete
RPRC013240	5prime	complete
RPRC013244	5prime	complete
RPRC013248	5prime	complete
RPRC013250	5prime	complete
RPRC013254	5prime	complete
RPRC013267	5prime	complete
RPRC013283	5prime	complete
RPRC013307	3prime	complete
RPRC013308	5prime	complete
RPRC013321	5prime	complete
RPRC013322	5prime	complete
RPRC013327	5prime	complete
RPRC013337	5prime	complete
RPRC013342	5prime	complete
RPRC013362	5prime	complete
RPRC013367	5prime	complete
RPRC013369	5prime	complete
RPRC013373	3prime	complete
RPRC013379	5prime	complete
RPRC013394	5prime	complete
RPRC013398	5prime	complete
RPRC013407	5prime	complete
RPRC013414	3prime	complete
RPRC013427	5prime	complete
RPRC013448	5prime	complete
RPRC013476	5prime	complete
RPRC013481	5prime	complete
RPRC013496	5prime	complete
RPRC013497	5prime	complete
RPRC013512	5prime	complete
RPRC013530	5prime	complete
RPRC013543	5prime	complete
RPRC013587	5prime	complete
RPRC013598	5prime	complete
RPRC013606	5prime	complete
RPRC013611	3prime	complete
RPRC013621	3prime	complete
RPRC013622	5prime	complete
RPRC013645	5prime	complete
RPRC013657	5prime	complete
RPRC013677	5prime	complete
RPRC013685	5prime	complete
RPRC013687	5prime	complete
RPRC013701	5prime	complete
RPRC013702	5prime	complete
RPRC013711	5prime	complete
RPRC013717	5prime	complete
RPRC013727	3prime	complete
RPRC013729	5prime	complete
RPRC013749	5prime	complete
RPRC013757	3prime	complete
RPRC013764	-	complete
RPRC013767	3prime	complete
RPRC013783	3prime	complete
RPRC013790	5prime	complete
RPRC013797	5prime	complete
RPRC013801	5prime	complete
RPRC013802	3prime	complete
RPRC013803	3prime	complete
RPRC013815	5prime	complete
RPRC013827	3prime	complete
RPRC013842	5prime	complete
RPRC013844	3prime	complete
RPRC013848	5prime	complete
RPRC013854	3prime	complete
RPRC013857	5prime	complete
RPRC013861	5prime	complete
RPRC013863	5prime	complete
RPRC013864	5prime	complete
RPRC013872	3prime	complete
RPRC013881	3prime	complete
RPRC013892	-	complete
RPRC013902	5prime	complete
RPRC013911	5prime	complete
RPRC013917	3prime	complete
RPRC013924	3prime	complete
RPRC013925	5prime	complete
RPRC013975	3prime	complete
RPRC013987	3prime	complete
RPRC013988	5prime	complete
RPRC013995	3prime	complete
RPRC014019	5prime	complete
RPRC014021	5prime	complete
RPRC014049	5prime	complete
RPRC014051	5prime	complete
RPRC014066	5prime	complete
RPRC014076	5prime	complete
RPRC014078	5prime	complete
RPRC014094	5prime	complete
RPRC014105	-	complete
RPRC014119	5prime	complete
RPRC014129	5prime	complete
RPRC014140	3prime	complete
RPRC014144	3prime	complete
RPRC014145	5prime	complete
RPRC014149	5prime	complete
RPRC014174	5prime	complete
RPRC014175	5prime	complete
RPRC014177	5prime	complete
RPRC014180	5prime	complete
RPRC014187	5prime	complete
RPRC014200	5prime	complete
RPRC014201	5prime	complete
RPRC014202	3prime	complete
RPRC014218	5prime	complete
RPRC014226	5prime	complete
RPRC014231	5prime	complete
RPRC014232	3prime	complete
RPRC014237	3prime	complete
RPRC014239	5prime	complete
RPRC014241	3prime	complete
RPRC014242	5prime	complete
RPRC014243	5prime	complete
RPRC014252	5prime	complete
RPRC014257	5prime	complete
RPRC014261	-	complete
RPRC014270	5prime	complete
RPRC014279	3prime	complete
RPRC014288	3prime	complete
RPRC014298	5prime	complete
RPRC014307	3prime	complete
RPRC014312	5prime	complete
RPRC014321	5prime	complete
RPRC014322	3prime	complete
RPRC014326	5prime	complete
RPRC014336	3prime	complete
RPRC014343	5prime	complete
RPRC014346	3prime	complete
RPRC014352	5prime	complete
RPRC014356	5prime	complete
RPRC014362	5prime	complete
RPRC014369	5prime	complete
RPRC014375	5prime	complete
RPRC014377	5prime	complete
RPRC014379	5prime	complete
RPRC014382	5prime	complete
RPRC014383	5prime	complete
RPRC014388	3prime	complete
RPRC014389	3prime	complete
RPRC014395	-	complete
RPRC014424	5prime	complete
RPRC014451	5prime	complete
RPRC014453	5prime	complete
RPRC014457	5prime	complete
RPRC014471	5prime	complete
RPRC014476	5prime	complete
RPRC014478	5prime	complete
RPRC014488	5prime	complete
RPRC014514	5prime	complete
RPRC014521	5prime	complete
RPRC014524	5prime	complete
RPRC014528	5prime	complete
RPRC014535	5prime	complete
RPRC014536	-	complete
RPRC014580	5prime	complete
RPRC014586	5prime	complete
RPRC014593	5prime	complete
RPRC014621	5prime	complete
RPRC014633	5prime	complete
RPRC014634	5prime	complete
RPRC014646	5prime	complete
RPRC014649	5prime	complete
RPRC014667	5prime	complete
RPRC014670	3prime	complete
RPRC014672	5prime	complete
RPRC014676	5prime	complete
RPRC014678	5prime	complete
RPRC014684	5prime	complete
RPRC014687	5prime	complete
RPRC014691	-	complete
RPRC014706	5prime	complete
RPRC014711	3prime	complete
RPRC014716	5prime	complete
RPRC014717	3prime	complete
RPRC014724	5prime	complete
RPRC014732	5prime	complete
RPRC014756	5prime	complete
RPRC014770	5prime	complete
RPRC014796	5prime	complete
RPRC014799	5prime	complete
RPRC014806	5prime	complete
RPRC014809	5prime	complete
RPRC014810	5prime	complete
RPRC014815	5prime	complete
RPRC014816	3prime	complete
RPRC014833	5prime	complete
RPRC014839	5prime	complete
RPRC014853	5prime	complete
RPRC014856	5prime	complete
RPRC014857	5prime	complete
RPRC014858	5prime	complete
RPRC014859	5prime	complete
RPRC014876	3prime	complete
RPRC014879	5prime	complete
RPRC014894	5prime	complete
RPRC014899	5prime	complete
RPRC014901	3prime	complete
RPRC014910	5prime	complete
RPRC014917	5prime	complete
RPRC014923	5prime	complete
RPRC014924	5prime	complete
RPRC014929	5prime	complete
RPRC014948	5prime	complete
RPRC014959	5prime	complete
RPRC014960	5prime	complete
RPRC014968	-	complete
RPRC014983	5prime	complete
RPRC014985	5prime	complete
RPRC015010	5prime	complete
RPRC015015	5prime	complete
RPRC015019	5prime	complete
RPRC015023	5prime	complete
RPRC015037	5prime	complete
RPRC015038	3prime	complete
RPRC015039	5prime	complete
RPRC015041	3prime	complete
RPRC015069	5prime	complete
RPRC015071	3prime	complete
RPRC015077	5prime	complete
RPRC015080	5prime	complete
RPRC015093	5prime	complete
RPRC015095	5prime	complete
RPRC015100	5prime	complete
RPRC015114	5prime	complete
RPRC015125	5prime	complete
RPRC015131	5prime	complete
RPRC015136	-	complete
RPRC015149	5prime	complete
RPRC015159	5prime	complete
RPRC015171	5prime	complete
RPRC015173	5prime	complete
RPRC015175	3prime	complete
RPRC015187	5prime	complete
RPRC015188	3prime	complete
RPRC015191	5prime	complete
RPRC015195	5prime	complete
RPRC015200	5prime	complete
RPRC015211	5prime	complete
RPRC015255	5prime	complete
RPRC015259	5prime	complete
RPRC015265	5prime	complete
RPRC015266	5prime	complete
RPRC015268	3prime	complete
RPRC015273	5prime	complete
RPRC015282	5prime	complete
RPRC015311	3prime	complete
RPRC015312	5prime	complete
RPRC015314	5prime	complete
RPRC015317	5prime	complete
RPRC015332	5prime	complete
RPRC015335	5prime	complete
RPRC015344	5prime	complete
RPRC015345	5prime	complete
RPRC015347	5prime	complete
RPRC015348	3prime	complete
RPRC015355	-	complete
RPRC015369	3prime	complete
RPRC015376	3prime	complete
RPRC015389	3prime	complete
RPRC015395	5prime	complete
RPRC015398	5prime	complete
RPRC015400	3prime	complete
RPRC015402	5prime	complete
RPRC015417	3prime	complete
RPRC015419	3prime	complete
RPRC015423	5prime	complete
RPRC015427	5prime	complete
RPRC015435	5prime	complete
RPRC015441	5prime	complete
RPRC015446	3prime	complete
RPRC015447	5prime	complete
RPRC015448	5prime	complete
RPRC015449	5prime	complete
RPRC015450	3prime	complete
RPRC015470	-	complete
RPRC015471	3prime	complete
RPRC017138	3prime	complete
RPRC017147	3prime	complete
RPRC017148	3prime	complete
RPRC017154	5prime	complete
RPRC017160	3prime	complete
RPRC017169	3prime	complete
RPRC017173	3prime	complete
RPRC017259	-	complete
RPRC017350	5prime	complete
RPRC017410	-	complete
RPRC017423	-	complete
RPRC017446	-	complete
XLOC_000012	-	complete
XLOC_000075	-	complete
XLOC_000077	-	complete
XLOC_000093	-	complete
XLOC_000112	-	complete
XLOC_000128	-	complete
XLOC_000129	-	complete
XLOC_000137	-	complete
XLOC_000150	-	complete
XLOC_000170	-	complete
XLOC_000175	-	complete
XLOC_000178	-	complete
XLOC_000183	-	complete
XLOC_000186	-	complete
XLOC_000207	-	complete
XLOC_000213	-	complete
XLOC_000214	-	complete
XLOC_000228	-	complete
XLOC_000277	-	complete
XLOC_000289	-	complete
XLOC_000306	-	complete
XLOC_000325	-	complete
XLOC_000340	-	complete
XLOC_000450	-	complete
XLOC_000649	-	complete
XLOC_000748	-	complete
XLOC_000753	-	complete
XLOC_001118	-	complete
XLOC_001182	-	complete
XLOC_001192	-	complete
XLOC_001209	-	complete
XLOC_001214	-	complete
XLOC_001216	-	complete
XLOC_001224	-	complete
XLOC_001231	-	complete
XLOC_001243	-	complete
XLOC_001264	-	complete
XLOC_001298	-	complete
XLOC_001316	-	complete
XLOC_001333	-	complete
XLOC_001342	-	complete
XLOC_001366	-	complete
XLOC_001372	-	complete
XLOC_001388	-	complete
XLOC_001409	-	complete
XLOC_001417	-	complete
XLOC_001458	-	complete
XLOC_001484	-	complete
XLOC_001491	-	complete
XLOC_001512	-	complete
XLOC_001513	-	complete
XLOC_001523	-	complete
XLOC_001532	-	complete
XLOC_001546	-	complete
XLOC_001574	-	complete
XLOC_001617	-	complete
XLOC_001648	-	complete
XLOC_001660	-	complete
XLOC_001662	-	complete
XLOC_001675	-	complete
XLOC_001676	-	complete
XLOC_001683	-	complete
XLOC_001691	-	complete
XLOC_001708	-	complete
XLOC_001714	-	complete
XLOC_001715	-	complete
XLOC_001725	-	complete
XLOC_001729	-	complete
XLOC_001734	-	complete
XLOC_001750	-	complete
XLOC_001752	-	complete
XLOC_001760	-	complete
XLOC_001762	-	complete
XLOC_001787	-	complete
XLOC_001788	-	complete
XLOC_001801	-	complete
XLOC_001808	-	complete
XLOC_001822	-	complete
XLOC_001858	-	complete
XLOC_001859	-	complete
XLOC_001889	-	complete
XLOC_001933	-	complete
XLOC_001936	-	complete
XLOC_001950	-	complete
XLOC_001986	-	complete
XLOC_002002	-	complete
XLOC_002028	-	complete
XLOC_002044	-	complete
XLOC_002054	-	complete
XLOC_002073	-	complete
XLOC_002083	-	complete
XLOC_002183	-	complete
XLOC_002193	-	complete
XLOC_002215	-	complete
XLOC_002216	-	complete
XLOC_002286	-	complete
XLOC_002292	-	complete
XLOC_002308	-	complete
XLOC_002322	-	complete
XLOC_002335	-	complete
XLOC_002359	-	complete
XLOC_002369	-	complete
XLOC_002402	-	complete
XLOC_002416	-	complete
XLOC_002418	-	complete
XLOC_002421	-	complete
XLOC_002447	-	complete
XLOC_002448	-	complete
XLOC_002449	-	complete
XLOC_002457	-	complete
XLOC_002470	-	complete
XLOC_002514	-	complete
XLOC_002541	-	complete
XLOC_002552	-	complete
XLOC_002577	-	complete
XLOC_002637	-	complete
XLOC_002651	-	complete
XLOC_002719	-	complete
XLOC_002726	-	complete
XLOC_002739	-	complete
XLOC_002741	-	complete
XLOC_002762	-	complete
XLOC_002795	-	complete
XLOC_002821	-	complete
XLOC_002829	-	complete
XLOC_002859	-	complete
XLOC_002867	-	complete
XLOC_002870	-	complete
XLOC_002873	-	complete
XLOC_002898	-	complete
XLOC_002913	-	complete
XLOC_002936	-	complete
XLOC_002954	-	complete
XLOC_002972	-	complete
XLOC_002978	-	complete
XLOC_002979	-	complete
XLOC_002985	-	complete
XLOC_002989	-	complete
XLOC_003007	-	complete
XLOC_003008	-	complete
XLOC_003009	-	complete
XLOC_003010	-	complete
XLOC_003101	-	complete
XLOC_003107	-	complete
XLOC_003115	-	complete
XLOC_003121	-	complete
XLOC_003137	-	complete
XLOC_003175	-	complete
XLOC_003180	-	complete
XLOC_003181	-	complete
XLOC_003187	-	complete
XLOC_003192	-	complete
XLOC_003234	-	complete
XLOC_003246	-	complete
XLOC_003276	-	complete
XLOC_003277	-	complete
XLOC_003283	-	complete
XLOC_003286	-	complete
XLOC_003287	-	complete
XLOC_003321	-	complete
XLOC_003323	-	complete
XLOC_003328	-	complete
XLOC_003333	-	complete
XLOC_003334	-	complete
XLOC_003350	-	complete
XLOC_003360	-	complete
XLOC_003378	-	complete
XLOC_003379	-	complete
XLOC_003380	-	complete
XLOC_003392	-	complete
XLOC_003418	-	complete
XLOC_003419	-	complete
XLOC_003421	-	complete
XLOC_003462	-	complete
XLOC_003495	-	complete
XLOC_003505	-	complete
XLOC_003517	-	complete
XLOC_003564	-	complete
XLOC_003615	-	complete
XLOC_003620	-	complete
XLOC_003626	-	complete
XLOC_003630	-	complete
XLOC_003635	-	complete
XLOC_003642	-	complete
XLOC_003644	-	complete
XLOC_003646	-	complete
XLOC_003649	-	complete
XLOC_003668	-	complete
XLOC_003670	-	complete
XLOC_003672	-	complete
XLOC_003673	-	complete
XLOC_003686	-	complete
XLOC_003690	-	complete
XLOC_003691	-	complete
XLOC_003695	-	complete
XLOC_003704	-	complete
XLOC_003711	-	complete
XLOC_003715	-	complete
XLOC_003731	-	complete
XLOC_003735	-	complete
XLOC_003766	-	complete
XLOC_003779	-	complete
XLOC_003817	-	complete
XLOC_003859	-	complete
XLOC_003896	-	complete
XLOC_003925	-	complete
XLOC_003932	-	complete
XLOC_003979	-	complete
XLOC_004033	-	complete
XLOC_004039	-	complete
XLOC_004045	-	complete
XLOC_004057	-	complete
XLOC_004060	-	complete
XLOC_004070	-	complete
XLOC_004077	-	complete
XLOC_004092	-	complete
XLOC_004118	-	complete
XLOC_004119	-	complete
XLOC_004121	-	complete
XLOC_004125	-	complete
XLOC_004138	-	complete
XLOC_004192	-	complete
XLOC_004205	-	complete
XLOC_004231	-	complete
XLOC_004251	-	complete
XLOC_004289	-	complete
[truncated: 1,900 more rows]

## Sheet: S4 - de novo transcriptome asse
Stats based on ALL transcript contigs	Raw de novo assembly		Post-processed de novo assembly
	PVS	Egg	PVS	Egg
Total "genes"	33751	16487	8320	706
Total transcripts	38856	18390	8838	739
Mapped read pairs	1848842	10278425	1711874	10069567
Percent GC	38.63	40.01	41.42	40.23
N10	1385	1463	1995	3925
N20	936	996	1430	2520
N30	674	752	1143	1826
N40	514	561	927	1564
N50	416	434	735	1286
Median contig length	297	293	336	674
Average contig	404.66	413.99	537.85	904.76
Total assembled bases	15723464	7613212	4753541	668617
Statistics: Trinity_Stats.pl
Stats based on ONLY LONGEST ISOFORM per 'GENE'	Raw de novo assembly		Post-processed de novo assembly
	PVS	Egg	PVS	Egg
N10	1265	1374	1950	3856
N20	841	949	1380	2214
N30	618	703	1106	1768
N40	478	520	885	1536
N50	392	410	701	1244
Median contig length	291	287	325	687.5
Average contig	388.64	399.92	519.23	897.62
Total assembled bases	13117110	6593434	4319971	633717
		Mapped read pairs
	Unmapped pairs of reads (input)	Raw de novo assembly (STAR)	Post-processed de novo assembly (STAR)	Post-processed de novo assembly (%)	Non-redudant putative protein-coding contigs (1,993 contigs)	Non-redudant putative protein-coding contigs (%)
PVS_1	1565561	1122419	1041429	66.5211	871556	55.6705
PVS_2	1028565	726423	670445	65.1826	532938	51.8137
Egg_1	6360014	5885706	5771458	90.746	5337815	83.9277
Egg_2	4722559	4392719	4298109	91.0123	4009233	84.8954

## Sheet: S5 - Putative protein-coding co
Name	Length	Rhopr_Uniprot_Accession	Rhopr_Uniprot_Product	Drome_Uniprot_Accession	Dmel_Uniprot_Product	Caeel_Uniprot_Accession	Caeel_Uniprot_Product	Human_Uniprot_Accession	Human_Uniprot_Product	TPM_PVS_1	TPM_PVS_2	TPM_Egg_1	TPM_Egg_2	EstimateNumReads_PVS_1	EstimateNumReads_PVS_2	EstimateNumReads_Egg_1	EstimateNumReads_Egg_2	TotalEstimateNumReads	% TotalEstimatedReads
TRINITY_DN6221_c0_g1_i2_PVS	3032	R4FNB3	Putative eggshell protein rp30	-	-	-	-	-	-	39917.7	924.758	62089.7	80465.7	151812	2016.54	2.23051e+06	1.86805e+06	4.25239e+06	40.0283
TRINITY_DN685_c7_g2_i1_Egg	419	-		-	-	-	-	-	-	450651	402610	636044	594242	130566	68097.6	1.89174e+06	1.13736e+06	3.22777e+06	30.3834
TRINITY_DN1893_c1_g1_i1_Egg	487	-		-	-	-	-	-	-	33306.2	4143.68	199319	205444	12309.6	891.007	755469	500903	1.26957e+06	11.9506
TRINITY_DN685_c7_g1_i1_Egg	329	-		-	-	-	-	-	-	51541.7	47356.7	74311.7	74806.9	9847.94	5318.35	144784	93894.5	253845	2.38947
TRINITY_DN6148_c0_g1_i1_Egg	2049	T1ICF4	Uncharacterized protein	-	-	-	-	Q29R63	Uncharacterized protein	25880.8	70203.2	1187.72	2608.83	63831.5	99358.9	27888.5	39573.2	230652	2.17116
TRINITY_DN6221_c0_g1_i1_PVS	3418	R4FNB3	Putative eggshell protein rp30	-	-	-	-	-	-	4206.15	35.6536	1387.82	3115.47	18204.4	88.461	56637.3	82171.1	157101	1.47881
TRINITY_DN4358_c0_g2_i2_PVS	427	-		-	-	-	-	-	-	11446	410.001	7891.25	12250.6	3422.24	71.519	24220.4	24193.1	51907.3	0.48861
TRINITY_DN6306_c0_g1_i1_PVS	1605	A0A4P6D6V4	Putative lipid storage droplets surface binding protein 2 panstrongylus megistus	Q0KHS7	Lipid storage droplet-2, isoform B	-	-	-	-	5712.59	5617.83	304.027	341.462	10640.1	6009	5429.99	3938.58	26017.7	0.244908
TRINITY_DN12717_c0_g1_i1_PVS	1159	R4FM60	60S acidic ribosomal protein P0	P19889	60S acidic ribosomal protein P0	Q93572	60S acidic ribosomal protein P0	P05388	60S acidic ribosomal protein P0	10652.5	12678.4	128.7	184.179	13380.2	9158.85	1572.01	1452	25563.1	0.240628
TRINITY_DN5429_c0_g1_i1_PVS	1010	R4G417	Putative glutathione s-transferase	P20432	Glutathione S-transferase D1	Q9N4H6	Glutathione S-Transferase	P30711	Glutathione S-transferase theta-1	11120.7	15689.4	152.395	257.208	11715	9514	1574	1714.03	24517	0.230782
TRINITY_DN6313_c0_g1_i3_PVS	1223	R4G4F7	Putative 60s ribosomal protein l12	Q4V5X9	IP07888p	P61866	60S ribosomal protein L12	P30050	60S ribosomal protein L12	7493.68	6804.64	125.564	186.893	10064.7	5254.72	1635.43	1571.3	18526.2	0.174389
TRINITY_DN3098_c0_g4_i2_Egg	5088	-		Q8SY33	Protein Gawky	-	-	H7C269	Trinucleotide repeat-containing gene 6A protein (Fragment)	687.369	661.677	100.339	86.1774	4536	2502	6216.02	3451.01	16705	0.157247
TRINITY_DN16479_c0_g1_i1_PVS	1084	R4G8Q1	40S ribosomal protein SA	C6SV50	40S ribosomal protein SA	P46769	40S ribosomal protein SA	P08865	40S ribosomal protein SA	7473.03	9041.91	99.7875	127.654	8624.42	6003.9	1124.12	928.009	16680.4	0.157015
TRINITY_DN4563_c0_g1_i1_Egg	938	A0A4P6D8V1	Putative 40s ribosomal protein s6 (Fragment)	P29327	40S ribosomal protein S6	Q9NEN6	40S ribosomal protein S6	P62753	40S ribosomal protein S6	9233.54	9775.17	93.0161	155.528	8826	5381.97	876	944.84	16028.8	0.150881
TRINITY_DN4358_c0_g2_i1_PVS	426	-		-	-	-	-	-	-	3696.02	437.86	2055.73	3099.34	1100.82	76.086	6285.14	6097.06	13559.1	0.127634
TRINITY_DN16987_c0_g1_i1_PVS	599	G1K0P6	40S ribosomal protein S11 (Fragment)	Q0E9B6	40S ribosomal protein S11	Q20206	Ribosomal_S17_N domain-containing protein	P62280	40S ribosomal protein S11	13475.6	14461.6	160.928	244.193	6838.99	4256	830	811.001	12736	0.119886
TRINITY_DN2390_c0_g1_i1_Egg	2035	A0A4P6D6D2	Acetyltransferase component of pyruvate dehydrogenase complex (Fragment)	Q9VGQ1	GM01350p	O45148	Lipoyl-binding domain-containing protein	P36957-2	Isoform 2 of Dihydrolipoyllysine-residue succinyltransferase component of 2-oxoglutarate dehydrogenase complex, mitochondrial	2132.12	2756.33	72.6074	81.7704	5218	3871	1692	1231	12012	0.11307
TRINITY_DN6999_c1_g1_i1_PVS	5005	-		-	-	-	-	-	-	178.533	2495.45	8.32522	26.5712	1158	9274.8	507	1046	11985.8	0.112824
TRINITY_DN6660_c0_g2_i1_PVS	2734	A0A4P6D984	Putative vigilin (Fragment)	Q7KN75	Dodeca-satellite-binding protein 1, isoform A	Q17832	ViGiLN homolog	Q00341	Vigilin	1515.96	1414.34	69.0166	79.081	5151.06	2756	2219	1643	11769.1	0.110784
TRINITY_DN6715_c0_g1_i1_PVS	8888	T1HFG1	Uncharacterized protein	Q9VCE3	Rox8, isoform B	Q95QV8	RRM domain-containing protein	Q01085	Nucleolysin TIAR	464.805	500.462	14.2205	17.3715	5469.2	3373	1565	1236	11643.2	0.109599
TRINITY_DN12698_c0_g1_i1_PVS	1342	A0A4P6DG76	Putative fibrillarin (Fragment)	Q9W1V3	rRNA 2'-O-methyltransferase fibrillarin	Q22053	rRNA 2'-O-methyltransferase fibrillarin	Q96BS4	FBL protein (Fragment)	3906.51	4826.14	58.8395	72.0557	5879	4174	855	676	11584	0.109042
TRINITY_DN2629_c0_g1_i1_Egg	3285	T1HMM7	ARID domain-containing protein	Q7KSE8	Osa, isoform C	J7SA49	ARID domain-containing protein	Q8NFD5-4	Isoform 4 of AT-rich interactive domain-containing protein 1B	1100.26	1352.21	48.9181	55.8005	4563	3215	1914	1411	11103	0.104514
TRINITY_DN4135_c0_g1_i1_PVS	2592	T1I603	Uncharacterized protein	Q95SP2	E3 ubiquitin-protein ligase HRD1	Q20798	E3 ubiquitin-protein ligase hrd-1	Q86TM6	E3 ubiquitin-protein ligase synoviolin	1432.04	1603.47	58.7569	69.748	4589.37	2947.26	1783.52	1368.02	10688.2	0.100609
TRINITY_DN24042_c0_g1_i1_PVS	707	T1HPK6	Ribosomal_L18e/L15P domain-containing protein	Q9VS34	60S ribosomal protein L18	O45946	60S ribosomal protein L18	Q07020	60S ribosomal protein L18	8993.77	9014.89	97.3073	161.213	5820.8	3372.96	633.012	675.763	10502.5	0.0988616
TRINITY_DN4433_c0_g1_i1_Egg	897	R4G4Q7	Putative ribosomal protein l7e	P32100	60S ribosomal protein L7	O01802	60S ribosomal protein L7	P18124	60S ribosomal protein L7	5815.44	6287.81	84.7263	129.44	5236.83	3262.9	754.015	742.969	9996.71	0.0941003
TRINITY_DN6313_c0_g1_i1_PVS	1284	R4G4F7	Putative 60s ribosomal protein l12	Q4V5X9	IP07888p	P61866	60S ribosomal protein L12	P30050	60S ribosomal protein L12	4121.36	4437.16	9.16811	23.7662	5877.27	3637.21	126.491	211.682	9852.65	0.0927443
TRINITY_DN3180_c0_g2_i1_Egg	711	-		-	-	-	-	-	-	1356.5	20357.5	27.6113	108.444	885	7678	181	458.071	9202.07	0.0866203
TRINITY_DN2155_c0_g1_i1_Egg	1632	-		-	-	-	-	-	-	260.363	21.0883	265.694	325.52	494.505	23	4836.17	3826.64	9180.31	0.0864155
TRINITY_DN6921_c1_g1_i1_PVS	1310	T1I2Y3	Thioredoxin domain-containing protein (Fragment)	Q9W5T4	RE33981p	-	-	Q8NBF2-2	Isoform 2 of NHL repeat-containing protein 2	3110.18	3276.15	42.6835	54.4909	4545.25	2751.84	602.945	496.94	8396.97	0.0790417
TRINITY_DN6707_c0_g1_i2_PVS	8467	T1I0S2	Uncharacterized protein	Q9W321	Nejire, isoform B	P34545	Protein cbp-1	Q92793-2	Isoform 2 of CREB-binding protein	259.701	232.045	24.1484	21.7294	2907.13	1487.87	2528.89	1471.19	8395.08	0.079024
TRINITY_DN3153_c1_g1_i2_Egg	5665	R4FPB9	Putative rna-directed dna polymerase from transposon x-element reverse transcriptase (Fragment)	-	-	-	-	-	-	55.5762	50.5848	81.7555	32.6254	410.359	214	5661.89	1460.59	7746.84	0.072922
TRINITY_DN7067_c0_g1_i1_PVS	2905	R4FQU1	Putative elongation factor 2 (Fragment)	P13060	Elongation factor 2	P29691	Elongation factor 2	P13639	Elongation factor 2	1077.92	1269.14	15.8538	26.6505	3913.32	2642.02	544.043	591	7690.38	0.0723905
TRINITY_DN4090_c0_g1_i1_PVS	1636	-		-	-	-	-	-	-	380.891	0	218.973	245.02	725.495	0	3996.83	2888.36	7610.69	0.0716404
TRINITY_DN4066_c0_g1_i1_PVS	1848	T1HQP0	Uncharacterized protein	Q9U1J9	SF1 protein	G5EF97	CCHC-type domain-containing protein	Q15637-5	Isoform 5 of Splicing factor 1	1217.04	1404.49	39.262	49.8389	2669	1768	822	674.002	5933	0.0558481
TRINITY_DN3038_c0_g1_i1_Egg	1863	A0A4V0Y8X7	Histone acetyltransferase (Fragment)	O02193	Males-absent on the first protein	A0A131MAQ8	Histone acetyltransferase	Q9H7Z6	Histone acetyltransferase KAT8	1033.59	1328.39	56.5502	55.3849	2287.77	1687.71	1194.69	755.804	5925.97	0.0557819
TRINITY_DN8832_c0_g1_i1_Egg	976	A0A4P6D6U0	Putative 40s ribosomal protein s3 (Fragment)	Q29QY2	IP15838p (Fragment)	P48152	40S ribosomal protein S3	P23396	40S ribosomal protein S3	3014.51	3110.23	30.1425	45.7265	3036.48	1804	298.358	292	5430.83	0.0511211
TRINITY_DN6360_c0_g1_i1_PVS	4053	T1HRH5	TYR_PHOSPHATASE_2 domain-containing protein (Fragment)	Q8SX38	RE27552p	Q22707	RNA/RNP complex-1-interacting phosphatase homolog	O75319	RNA/RNP complex-1-interacting phosphatase	437.207	521.275	16.4678	17.7283	2269.8	1551.06	804.423	559.738	5185.02	0.0488072
TRINITY_DN24391_c0_g1_i1_PVS	606	R4FMQ8	Putative ribosomal protein l28	Q9VZS5	60S ribosomal protein L28	Q21930	60S ribosomal protein L28	P46779	60S ribosomal protein L28	5376.06	5755	58.1541	98.5991	2776	1723	305	333	5137	0.0483552
TRINITY_DN3018_c0_g1_i4_Egg	2039	R4FNP9	Putative eggshel protein rp30	-	-	-	-	-	-	1068.99	14.9191	42.9236	92.7321	2621.98	20.999	1002.44	1399.06	5044.48	0.0474843
TRINITY_DN12727_c0_g1_i1_PVS	2619	T1I4A1	Uncharacterized protein	Q7KN62	Transitional endoplasmic reticulum ATPase TER94	P54811	Transitional endoplasmic reticulum ATPase homolog 1	P55072	Transitional endoplasmic reticulum ATPase	731.346	797.203	18.5041	23.7461	2370.66	1482.06	568.002	471	4891.72	0.0460464
TRINITY_DN6829_c0_g1_i2_PVS	2708	T1HD99	Uncharacterized protein	Q8IQW0	Pico, isoform B	P34400	Abnormal cell migration protein 10	Q70E73-6	Isoform RMO1ab of Ras-associated and pleckstrin homology domains-containing protein 1	458.285	483.311	40.5372	50.2352	1541	932	1290	1033	4796	0.0451454
TRINITY_DN5886_c0_g1_i3_PVS	2438	T1I8S4	RRM domain-containing protein	Q9VDI8	Syncrip, isoform D	Q9NLD1	HnRNP A1 homolog	O60506-3	Isoform 3 of Heterogeneous nuclear ribonucleoprotein Q	705.174	761.568	25.8115	27.0579	2112.25	1308.49	733.172	496.599	4650.52	0.0437759
TRINITY_DN5272_c0_g1_i1_PVS	1125	T1HGL1	Uncharacterized protein (Fragment)	-	-	-	-	-	-	1700.53	1967.16	56.4288	66.4008	2057.35	1369	664.965	505	4596.32	0.0432657
TRINITY_DN3010_c0_g1_i2_Egg	4697	-		Q9N693	Brakeless-B	-	-	O15014	Zinc finger protein 609	215.837	206.643	27.3881	26.5295	1309.56	718.475	1561.13	977.474	4566.64	0.0429864
TRINITY_DN4523_c0_g1_i1_PVS	3331	R4FL21	Putative transcriptional co-repressor component	Q9VEX9	Histone deacetylase complex subunit SAP18	Q09250	Probable histone deacetylase complex subunit SAP18	O00422	Histone deacetylase complex subunit SAP18	489.578	601.68	12.9694	14.1448	2061	1452.09	515	363	4391.09	0.0413339
TRINITY_DN12_c0_g1_i1_PVS	2919	T1HSP6	Uncharacterized protein (Fragment)	Q9VRY2	RE30129p	O17599	RAP homolog (Vertebrate Rap GTPase family)	Q9BPW5	Ras-like protein family member 11B	375.671	510.361	22.4893	41.1385	1371	1068	775.736	917	4131.74	0.0388926
TRINITY_DN5294_c0_g1_i1_PVS	2216	T1HYN9	Protein disulfide-isomerase (Fragment)	P54399	Protein disulfide-isomerase	Q17770	Protein disulfide-isomerase 2	P07237	Protein disulfide-isomerase	733.255	788.224	21.45	20.5613	1975	1218.06	549.005	340.001	4082.06	0.038425
TRINITY_DN3190_c1_g5_i1_Egg	2214	A0A4P6D894	Uncharacterized protein (Fragment)	-	-	-	-	-	-	240.407	218.294	4.02827	174.579	646.874	336.994	103	2883.97	3970.84	0.037378
TRINITY_DN6617_c0_g1_i1_PVS	1756	A0A4P6DAX1	Putative lysosomal & prostatic acid phosphatase	Q9VAD0	Acid phosphatase 1, isoform A	Q10944	Putative acid phosphatase 5	P15309-2	Isoform 2 of Prostatic acid phosphatase	668.789	788.416	51.2349	49.254	1383	936	1013	629	3961	0.0372854
TRINITY_DN24231_c0_g1_i1_PVS	946	R4G431	Clathrin light chain	Q9VWA1	Clathrin light chain	P90961	Clathrin light chain	P09496-2	Isoform Non-brain of Clathrin light chain A	1942.31	2020.09	53.6412	58.302	1877.51	1124.69	510.607	358	3870.8	0.0364364
TRINITY_DN2968_c0_g1_i1_Egg	3661	T1I8D5	SERPIN domain-containing protein (Fragment)	Q9V3N1	Serine protease inhibitor 27A	Q6QUQ6	SERPIN domain-containing protein	P30740	Leukocyte elastase inhibitor	261.672	320.561	22.3988	24.3263	1219	856	983	690	3748	0.0352804
TRINITY_DN164_c0_g1_i1_PVS	1283	T1HY77	Uncharacterized protein	A0A1S6KXE7	NADH-ubiquinone oxidoreductase chain 5	G4XR25	NADH dehydrogenase subunit 5 (Fragment)	B2XQI6	NADH-ubiquinone oxidoreductase chain 5	1363.91	1868.19	13.7839	5.39407	1943.15	1529.94	190	48	3711.08	0.0349329
TRINITY_DN6239_c1_g2_i1_PVS	1168	R4G5I0	Putative mariner transposase	-	-	-	-	Q13539	Mariner transposase	1058.58	1723.26	44.763	60.9153	1342.6	1256.96	551.859	484.722	3636.14	0.0342274
TRINITY_DN2770_c0_g1_i1_Egg	1882	R4FLA0	Putative elongation factor 1 delta	Q9VL18	Probable elongation factor 1-delta	Q9U2H9	Probable elongation factor 1-beta/1-delta 2	P29692	Elongation factor 1-delta	555.689	794.024	35.8663	41.6724	1244.33	1020.55	766.343	575.16	3606.39	0.0339474
TRINITY_DN2966_c0_g1_i1_PVS	1616	R4FLU7	Putative meiotic recombination protein dmc1	A1Z7R8	Rad51 recombinase D	-	-	O75771	DNA repair protein RAD51 homolog 4	777.244	989.618	32.6676	34.6681	1459.3	1067	588	403	3517.3	0.0331088
TRINITY_DN4135_c0_g1_i2_PVS	2221	T1HPT5	RING-type domain-containing protein	Q95SP2	E3 ubiquitin-protein ligase HRD1	Q20798	E3 ubiquitin-protein ligase hrd-1	Q86TM6-3	Isoform 3 of E3 ubiquitin-protein ligase synoviolin	591.554	758.718	13.7605	21.9218	1597.35	1175.41	353.065	363.395	3489.23	0.0328445
TRINITY_DN2822_c0_g2_i1_Egg	3105	T1ICR8	MIF4G domain-containing protein (Fragment)	-	-	-	-	-	-	298.741	184.616	31.4488	29.9668	1165.81	413.068	1158.83	713.602	3451.31	0.0324876
TRINITY_DN5962_c0_g1_i1_PVS	1707	R4G8S1	Lissencephaly-1 homolog	Q7KNS3	Lissencephaly-1 homolog	Q9NDC9	Lissencephaly-1 homolog	P43034	Platelet-activating factor acetylhydrolase IB subunit alpha	611.009	882.415	36.183	42.8932	1212	1005	687.001	526	3430	0.032287
TRINITY_DN1626_c0_g1_i1_PVS	1094	R4G575	Putative calcium-binding protein p22	Q7K107	LD19356p (Fragment)	Q23643	Calcineurin-like EF-Hand Protein Family member	Q99653	Calcineurin B homologous protein 1	1205.82	1443.9	46.6128	54.9543	1408	970	531	404	3313	0.0311857
TRINITY_DN3669_c0_g1_i2_PVS	1868	T1HPU8	RRM domain-containing protein (Fragment)	P07909-4	Isoform D of Heterogeneous nuclear ribonucleoprotein A1	Q22037	Heterogeneous nuclear ribonucleoprotein A1	P09651	Heterogeneous nuclear ribonucleoprotein A1	688.27	922.473	15.5132	17.6564	1528.12	1175.59	328.715	241.669	3274.09	0.0308194
TRINITY_DN2356_c0_g1_i1_Egg	981	R4FMN2	Putative adp-ribosylglycohydrolase	-	-	-	-	Q9NX46	ADP-ribose glycohydrolase ARH3	1384.52	1549.92	52.5022	64.4189	1404	905	523	414	3246	0.030555
TRINITY_DN6592_c0_g1_i2_PVS	4726	A0A4P6D6U3	Putative coiled-coil domain-containing protein 149 isoform x2	A0A4D6K4K0	Uncharacterized protein, isoform H	Q9UAQ7	BACK domain-containing protein	Q9P203	BTB/POZ domain-containing protein 7	179.209	369.066	8.68001	7.93857	1094.39	1291.53	497.951	294.379	3178.25	0.0299173
TRINITY_DN3206_c1_g2_i2_Egg	1680	-		-	-	-	-	-	-	438.265	418.624	14.7265	128.652	861	472.217	277	1562.92	3173.14	0.0298692
TRINITY_DN1762_c0_g1_i1_Egg	916	T1I4Z4	Uncharacterized protein (Fragment)	Q8MR08	LD46156p (Fragment)	-	-	Q8IZJ3-2	Isoform 2 of C3 and PZP-like alpha-2-macroglobulin domain-containing protein 8	1485.73	1842.37	51.3051	55.4685	1376.01	983.048	468.904	327	3154.96	0.029698
TRINITY_DN6196_c0_g1_i1_PVS	2373	T1HR78	Protein kinase domain-containing protein (Fragment)	P49657	Serine/threonine-protein kinase minibrain	Q8WQL7	Dual specificity tyrosine-phosphorylation-regulated kinase mbk-1	Q13627	Dual specificity tyrosine-phosphorylation-regulated kinase 1A	440.321	504.93	24.4	20.0885	1280	841.998	673	358	3153	0.0296796
TRINITY_DN249_c0_g1_i1_Egg	1117	R4G546	Putative ubiquitin-conjugating enzyme e2 g1	Q8SYG3	RE63412p	P34477	Probable ubiquitin-conjugating enzyme E2 7	P62253	Ubiquitin-conjugating enzyme E2 G1	922.475	936.64	69.1611	77.9857	1106	646.001	808.001	588	3148	0.0296325
TRINITY_DN3310_c0_g1_i1_Egg	1067	R4G843	Protein disulfide-isomerase	Q3YMU0	Protein disulfide-isomerase (Fragment)	G5ED07	Protein disulfide-isomerase	P30101	Protein disulfide-isomerase A3	1300.67	1492.07	32.6698	41.0908	1471	971	361	293	3096	0.029143
TRINITY_DN1911_c0_g2_i2_PVS	1220	R4FL58	Putative two dm9 repeat protein	Q7JZZ3	RE03883p	-	-	-	-	809.177	1590.7	30.2552	46.5758	1083.5	1224.67	392.915	390.444	3091.53	0.0291009
TRINITY_DN13292_c0_g1_i1_PVS	1261	R4G586	Uncharacterized protein	Q9VJ26	EF-hand domain-containing protein D2 homolog	Q9U2A6	EF HanD calcium binding protein	Q96C19	EF-hand domain-containing protein D2	795.107	960.327	50.9733	55.0548	1108.99	770	688.43	480	3047.42	0.0286858
TRINITY_DN23983_c0_g2_i1_PVS	837	R4FPA8	Peptidylprolyl isomerase	P48375	12_DROME 12 kDa FK506-binding protein	Q27462	Peptidylprolyl isomerase	P62942	Peptidyl-prolyl cis-trans isomerase FKBP1A	1973.48	2243.99	23.7063	31.2392	1618	1061	193.001	164	3036	0.0285783
TRINITY_DN12716_c0_g2_i1_PVS	2490	T1IFK0	Uncharacterized protein (Fragment)	-	-	-	-	-	-	412.469	498.111	16.6307	21.5125	1264.66	875.999	483.338	403.98	3027.98	0.0285028
TRINITY_DN6707_c0_g1_i3_PVS	8461	T1I0S2	Uncharacterized protein	M9PH39	Nejire, isoform E	P34545	Protein cbp-1	Q92793-2	Isoform 2 of CREB-binding protein	80.6253	80.0847	9.76759	8.63041	901.874	513.129	1022.15	583.898	3021.05	0.0284375
TRINITY_DN6846_c0_g1_i1_PVS	974	-		-	-	-	-	-	-	761.38	3355.31	8.50868	28.1651	764.866	1940.96	84.006	179.396	2969.23	0.0279498
TRINITY_DN2940_c0_g2_i1_PVS	1898	R4FQG4	Uncharacterized protein	Q9VQ60	LD12115p	O45086	Uncharacterized protein	Q8IYS2-2	Isoform 2 of Uncharacterized protein KIAA2013	566.558	722.023	20.359	20.814	1281	937	439.128	290	2947.13	0.0277417
TRINITY_DN5886_c0_g1_i1_PVS	2290	T1I8S4	RRM domain-containing protein	A0A0B4KH24	Syncrip, isoform O	Q9NLD1	HnRNP A1 homolog	O43390	Heterogeneous nuclear ribonucleoprotein R	534.966	489.419	13.487	15.2494	1494.75	784.507	357.828	261.401	2898.48	0.0272838
TRINITY_DN2971_c0_g1_i1_Egg	3917	T1IDS7	Uncharacterized protein (Fragment)	Q9W1A8	Uncharacterized protein	A0A3B1E4Z6	Uncharacterized protein	Q9Y4B4	Helicase ARIP4	129.428	64.8175	27.9671	23.178	648	186.002	1318	706	2858	0.0269027
TRINITY_DN2816_c0_g1_i1_PVS	1242	R4FN05	Transgelin	Q9VZI1	Transgelin	G5EFB5	CPN-1	Q9UI15	Transgelin-3	1049.93	1074.43	18.5021	37.5827	1437.28	845.595	245.434	321.823	2850.13	0.0268286
TRINITY_DN6624_c0_g1_i1_PVS	1842	R4G5A5	Glutamine synthetase (Fragment)	C8VV58	Glutamine synthetase (Fragment)	Q9U307	Glutamine synthetase	A0A2R8YDT1	Glutamine synthetase	402.16	639.673	26.5142	44.5394	878.667	802.243	553.096	600.146	2834.15	0.0266782
TRINITY_DN6634_c0_g1_i1_PVS	3938	T1HQH8	Uncharacterized protein (Fragment)	M9PBG8	Rho guanine nucleotide exchange factor 3, isoform M	B6GUP8	PH domain-containing protein	A0A0A0MRY4	Uncharacterized protein	186.686	288.984	14.6225	11.8504	940	834	693	363	2830	0.0266392
TRINITY_DN7027_c0_g1_i1_PVS	2038	T1HIT3	ULP_PROTEASE domain-containing protein (Fragment)	Q9VWK5	GH15225p	Q09353	Sentrin-specific protease	Q9P0U3	Sentrin-specific protease 1	453.881	528.883	24.8924	25.3343	1112.65	744	581.023	382.013	2819.68	0.026542
TRINITY_DN7082_c0_g1_i1_PVS	1485	R4G4T8	Putative transposase	-	-	-	-	Q13539	Mariner transposase	643.795	1139.11	18.1749	26.2505	1094.06	1112	297	277	2780.06	0.026169
TRINITY_DN2628_c0_g2_i1_Egg	736	R4G5I0	Putative mariner transposase	-	-	-	-	Q13539	Mariner transposase	1483.04	2416.69	56.6597	74.162	1016.4	957.041	389.146	328.278	2690.87	0.0253295
TRINITY_DN2499_c0_g1_i1_PVS	1496	A0A4P6D7M6	Putative atp-dependent rna helicase (Fragment)	Q8MZI3	GH10652p	Q9XUW5	DEAD boX helicase homolog	Q92841	Probable ATP-dependent RNA helicase DDX17	461.4	578.816	46.6509	49.5203	791	570	768.828	527.006	2656.83	0.0250091
TRINITY_DN5738_c0_g1_i1_PVS	2087	R4FPY9	Putative corepressor (Fragment)	Q9VVU4	Cir_N domain-containing protein	G5EBE3	CIR-1	Q86X95	Corepressor interacting with RBPJ 1	440.984	583.501	14.6485	20.801	1110.42	843.093	351.004	322	2626.51	0.0247237
TRINITY_DN2817_c0_g1_i1_Egg	2988	T1HLR8	Uncharacterized protein	Q9VJJ8	LD30602p	A0A061AE24	Twitchin	Q9Y2H6-2	Isoform 2 of Fibronectin type-III domain-containing protein 3A	210.529	198.455	25.4264	22.2361	788.074	425.955	899.257	508.215	2621.5	0.0246765
TRINITY_DN878_c0_g1_i1_Egg	1441	A0A4P6D8P7	Putative plasminogen activator inhibitor 1 rna-binding protein rhodnius neglectus (Fragment)	Q9V426	LD07162p	-	-	-	-	497.697	503.212	46.1219	46.6051	816	474	728	475	2493	0.0234669
TRINITY_DN2556_c0_g1_i1_PVS	1159	A0A4P6D6P0	Putative phosphatidylinositol transfer protein sec14	Q9V9V4	CRAL-TRIO domain-containing protein	-	-	Q9BTX7	Alpha-tocopherol transfer protein-like	809.672	865.173	42.4904	38.5609	1017	625	519	304	2465	0.0232034
TRINITY_DN2559_c0_g1_i1_Egg	1708	A0A4P6D6G8	Putative c-terminal domain of medium mu1 subunit in clathrin-associated adaptor protein (Fragment)	O62530	Adaptor protein complex 2, mu subunit, isoform A	P35603	AP-2 complex subunit mu	Q96CW1-2	Isoform 2 of AP-2 complex subunit mu	555.567	597.485	20.3506	21.7292	1112.6	687	390	268.956	2458.56	0.0231427
TRINITY_DN3000_c0_g1_i1_Egg	3925	T1HKT0	Uncharacterized protein (Fragment)	Q961Q9	GH10366p	Q23616	Uncharacterized protein	Q1EHB4	Sodium-coupled monocarboxylate transporter 2	174.652	203.047	11.5609	13.3332	876.32	583.934	546	407	2413.25	0.0227163
TRINITY_DN5360_c0_g1_i1_PVS	1331	T1ID83	RING-type domain-containing protein	-	-	-	-	-	-	668.473	705.185	34.0236	30.4577	996.002	603.856	489.661	283	2372.52	0.0223328
TRINITY_DN2021_c0_g2_i1_PVS	564	R4G8I9	Putative 40s ribosomal protein	P48149	40S ribosomal protein S15Aa	O17218	Ribosomal Protein, Small subunit	P62244	40S ribosomal protein S15a	2748.9	2992.54	29.1934	45.6808	1274	805	138	139	2356	0.0221773
TRINITY_DN2309_c0_g1_i1_Egg	2138	T1H7T7	Uncharacterized protein	A0A0B4KFK9	Canoe, isoform F	Q9BIC0	PDZ domain-containing protein	-	-	321.945	334.847	27.1826	20.8209	833	497.112	668.889	331	2330	0.0219326
TRINITY_DN6646_c0_g1_i1_PVS	2455	T1HJ69	Amino_oxidase domain-containing protein	Q9VW97	Possible lysine-specific histone demethylase 1	Q9XWP6	Probable lysine-specific histone demethylase 1	O60341	Lysine-specific histone demethylase 1A	300.149	432.022	13.2777	15.6822	905.996	748	380.008	290	2324	0.0218761
TRINITY_DN5443_c0_g1_i1_PVS	2566	R4G5M7	Putative molecular chaperone sec63	Q9VS57	RE14391p	Q9U1W0	J domain-containing protein	B3KQF0	cDNA FLJ90354 fis, clone NT2RP2003390, highly similar to Translocation protein SEC63 homolog	350.536	366.925	10.9242	11.2366	1111	667	328	218	2324	0.0218761
TRINITY_DN12575_c0_g1_i1_PVS	1626	R4G619	Putative eukaryotic translation initiation factor 2 alpha subunit (Fragment)	P41374	Eukaryotic translation initiation factor 2 subunit 1	Q9BKU3	S1 motif domain-containing protein	P05198	Eukaryotic translation initiation factor 2 subunit 1	638.771	641.699	12.8544	14.1803	1208	696.872	233	166	2303.87	0.0216866
TRINITY_DN3018_c0_g1_i1_Egg	2949	T1HW54	Uncharacterized protein	-	-	-	-	-	-	335.482	6.14993	11.6009	27.1982	1238.02	13.013	404.561	612.942	2268.53	0.021354
TRINITY_DN9166_c0_g1_i1_PVS	610	A0A4P6D8R5	Uncharacterized protein	-	-	-	-	-	-	2276.17	2424.43	26.0188	54.5537	1187	732.971	137.756	186	2243.73	0.0211205
TRINITY_DN6677_c3_g2_i1_PVS	1368	T1I9M9	BTB domain-containing protein	P42284-3	Isoform H of Longitudinals lacking protein, isoforms H/M/V	-	-	-	-	611.874	650.219	30.8931	27.2531	942.457	575.519	459.077	261.479	2238.53	0.0210716
TRINITY_DN2509_c0_g1_i1_PVS	1342	T1HTZ5	Uncharacterized protein	C6SUZ2	AT15141p (Fragment)	O16305	Calmodulin	P0DP23	Calmodulin-1	637.909	701.837	25.8068	25.3687	960.005	607	375	238	2180.01	0.0205207
TRINITY_DN23815_c0_g1_i1_PVS	820	T1IBY7	Importin N-terminal domain-containing protein	Q9TVM2	Exportin-1	Q23089	Importin N-terminal domain-containing protein	O14980	Exportin-1	971.017	1324.52	57.1491	62.8057	774	609	453	321	2157	0.0203041
TRINITY_DN6270_c0_g2_i3_PVS	4675	-		Q9GRA9	Master of thick veins	-	-	O15014	Zinc finger protein 609	108.405	127.039	10.558	12.5605	654.486	439.525	598.868	460.526	2153.41	0.0202703
TRINITY_DN2916_c0_g1_i1_Egg	1398	T1I7Y7	Ku domain-containing protein	-	-	-	-	Q53TC2	Uncharacterized protein XRCC5 (Fragment)	485.745	616.42	28.6091	34.2479	768	560	436	337	2101	0.019777
TRINITY_DN4126_c0_g1_i1_PVS	1927	T1HRH4	Peptidase_M3 domain-containing protein (Fragment)	Q9VC06	LD37516p	O62512	Peptidase_M3 domain-containing protein	Q96CV8	Thimet oligopeptidase 1	346.453	475.642	18.2333	19.1951	797	628	399.97	272	2096.97	0.019739
TRINITY_DN4498_c0_g1_i1_PVS	1720	R4G5K9	Methionine aminopeptidase 2	O61540	Methionine aminopeptidase 2	H1UBK1	Methionine aminopeptidase 2	P50579-2	Isoform 2 of Methionine aminopeptidase 2	472.386	661.685	11.4931	12.344	953.729	767	222	154.001	2096.73	0.0197368
TRINITY_DN2422_c0_g1_i1_Egg	1358	A0A4P6D7W5	Putative vesicle coat complex copii subunit sec31 rhodnius neglectus (Fragment)	-	-	-	-	-	-	511.29	315.355	45.4976	37.3335	780.577	276.671	670.342	355.139	2082.73	0.019605
TRINITY_DN6376_c0_g1_i1_PVS	2235	T1I9U8	Uncharacterized protein	-	-	-	-	-	-	273.967	359.589	16.7742	20.2503	745	561	433.363	338.007	2077.37	0.0195545
TRINITY_DN6666_c0_g2_i2_PVS	792	A0A4P6D6G1	Putative vegetative cell wall protein gp1 rhodnius neglectus	M9PDE7	Uncharacterized protein, isoform O	-	-	-	-	1007.34	1701.18	32.2357	63.5876	765.243	745.794	244.123	310.467	2065.63	0.019444
TRINITY_DN3906_c0_g1_i1_PVS	1280	A0A4P6DFV2	Putative histone acetyltransferase pcaf/saga subunit supt3h/spt3 rhodnius neglectus	-	-	-	-	O75486	Transcription initiation protein SPT3 homolog	656.056	964.973	11.7123	16.4523	932	788	161	146	2027	0.0190804
TRINITY_DN5098_c0_g1_i4_PVS	1803	T1HDA0	AIP3 domain-containing protein	M9NFQ4	Uncharacterized protein, isoform E	Q3V5J3	AIP3 domain-containing protein	B7ZM29	KIAA1217 protein	337.758	305.701	29.4462	24.9385	720.043	374.111	599.72	328.072	2021.95	0.0190328
TRINITY_DN6576_c0_g2_i1_PVS	2433	T1HLS0	Uncharacterized protein	Q70HU3	PNUTSDm protein	-	-	Q96QC0	Serine/threonine-protein phosphatase 1 regulatory subunit 10	328.586	312.087	10.691	10.8124	982	535	303	198	2018	0.0189957
TRINITY_DN2498_c1_g1_i1_PVS	1432	R4FQB0	Putative 26s proteasome non-atp	P55035	26S proteasome non-ATPase regulatory subunit 4	O61742	26S proteasome non-ATPase regulatory subunit 4	Q5VWC4	26S proteasome non-ATPase regulatory subunit 4	554.075	637.473	17.9958	21.7427	901.654	596	282	220	1999.65	0.018823
TRINITY_DN6677_c3_g10_i1_PVS	1311	T1I9M9	BTB domain-containing protein	Q7KQZ4-2	Isoform A of Longitudinals lacking protein, isoforms A/B/D/L	-	-	-	-	573.713	547.166	27.9934	33.1054	839.208	460.023	395.788	302.182	1997.2	0.0187999
TRINITY_DN8413_c0_g1_i1_Egg	1768	T1IAI8	Uncharacterized protein	-	-	-	-	-	-	81.4394	0	91.0664	0	169.739	0	1814.37	0	1984.11	0.0186767
TRINITY_DN2547_c0_g1_i1_Egg	2172	T1HZ19	HTH La-type RNA-binding domain-containing protein	Q9I7T7-2	Isoform A of La-related protein Larp4B	-	-	Q71RC2-3	Isoform 3 of La-related protein 4	261.237	256.773	22.7258	20.5246	688.001	388	569	332.002	1977	0.0186098
TRINITY_DN1110_c0_g1_i1_PVS	1449	R4G4C6	Putative nadh:ubiquinone oxidoreductase	Q9VPE2	NADH dehydrogenase (Ubiquinone) 39 kDa subunit, isoform A	Q9N3H3	NAD(P)-bd_dom domain-containing protein	Q16795	NADH dehydrogenase [ubiquinone] 1 alpha subcomplex subunit 9, mitochondrial	539.253	547.42	19.2628	22.0327	890	519.051	306	226	1941.05	0.0182714
TRINITY_DN6592_c0_g1_i1_PVS	4639	A0A4P6D6U3	Putative coiled-coil domain-containing protein 149 isoform x2	A0A4D6K4K0	Uncharacterized protein, isoform H	Q9UAQ7	BACK domain-containing protein	Q9P203	BTB/POZ domain-containing protein 7	180.782	98.4773	5.54373	5.46145	1082.61	337.948	311.925	198.633	1931.12	0.0181778
TRINITY_DN10427_c0_g1_i1_PVS	1040	T1HFJ0	Uncharacterized protein	-	-	-	-	-	-	808.783	897.178	28.4829	23.5906	885	565	305	163	1918	0.0180544
TRINITY_DN23890_c0_g1_i1_PVS	1502	R4FQS6	Putative acetyl-coa acetyltransferase (Fragment)	Q9VL70	HL08109p	O45552	ACetyl-CoA Acyltransferase 2 homolog	P42765	3-ketoacyl-CoA thiolase, mitochondrial	506.239	639.756	13.7107	15.1465	872	633	227	161.936	1893.94	0.0178279
TRINITY_DN20156_c0_g1_i1_PVS	2541	T1HBM4	Uncharacterized protein	Q7KVL7	Vacuolar protein sorting-associated protein 35	A1X3T7	Vacuolar protein sorting-associated protein 35	Q96QK1	Vacuolar protein sorting-associated protein 35	273.007	324.226	9.15558	9.06424	855.996	583.071	272	174	1885.07	0.0177444
TRINITY_DN4368_c0_g1_i1_PVS	3136	T1I4B4	Alpha-mannosidase (Fragment)	Q9VKV1	Alpha-mannosidase	Q20829	Alpha-mannosidase	O00754-2	Isoform 2 of Lysosomal alpha-mannosidase	207.762	342.873	4.45751	4.27975	819.529	775.435	166	103	1863.96	0.0175457
TRINITY_DN485_c0_g1_i1_Egg	931	R4FN72	Casein kinase II subunit beta	C9QPE1	MIP14664p	P28548	Casein kinase II subunit beta	Q5SRQ6	Casein kinase II subunit beta	918.211	1133.59	23.1532	24.7598	869	618	216	149	1852	0.0174331
TRINITY_DN6014_c0_g1_i1_PVS	1110	T1HCE2	RING-type domain-containing protein	-	-	-	-	B2RAT1	cDNA, FLJ95092, highly similar to Homo sapiens TRIAD3 protein (TRIAD3), mRNA	688.667	928.632	20.0801	21.7406	819.121	635.417	232.814	162.675	1850.03	0.0174145
TRINITY_DN6281_c0_g1_i1_PVS	2975	T1HB93	Kinesin-like protein	Q960Z0	Kinesin-like protein Klp10A	Q8MYB5	Kinesin-like protein	O00139-5	Isoform 5 of Kinesin-like protein KIF2A	149.681	144.136	17.5273	14.6846	557.655	307.909	617.004	334.059	1816.63	0.0171001
TRINITY_DN6952_c0_g1_i1_PVS	3206	T1I8M4	Endo/exonuclease/phosphatase domain-containing protein (Fragment)	P16425	Putative 115 kDa protein in type-1 retrotransposable element R1DM	-	-	V9GZR9	ORF2	62.3799	657.577	0.760624	0.487016	252	1523	29	12	1816	0.0170942
TRINITY_DN6070_c0_g1_i1_PVS	1106	A0A4P6D6R6	Putative es1 protein mitochondrial triatoma dimidiata	-	-	-	-	A0A0B4J2D5	Glutamine amidotransferase-like class 1 domain-containing protein 3B, mitochondrial	663.012	854.455	23.043	24.4302	785	582	266	182	1815	0.0170848
TRINITY_DN20355_c0_g1_i1_PVS	2587	A0A4P6DA97	Putative serine/threonine protein kinase gpbp	Q9Y128	BcDNA.GH07688	Q93569	Uncharacterized protein	Q9Y5P4-2	Isoform 2 of Ceramide transfer protein	207.318	232.675	14.9262	13.8968	663	426.763	452.129	272	1813.89	0.0170744
TRINITY_DN6185_c0_g1_i1_PVS	1918	-		-	-	-	-	-	-	308.921	108.833	27.0482	25.7933	706.879	142.932	590.256	363.599	1803.67	0.0169781
TRINITY_DN597_c0_g1_i1_PVS	1926	R4FQE5	Putative alpha-tubulin suppressor and related rcc1 domain-containing protein	Q9VMI5	CG9135 protein	Q9BL11	HECT domain-containing protein	Q9P258	Protein RCC2	282.719	298.588	18.5644	23.231	650	394	407	329	1780	0.0167554
TRINITY_DN6566_c0_g1_i6_PVS	3346	T1IAK4	Uncharacterized protein (Fragment)	Q7KVG9	Chip, isoform B	Q8I4H8	LID domain-containing protein	G5E9Y7	LIM domain binding 2, isoform CRA_b	106.088	109.404	16.5791	14.324	448.766	265.314	661.487	369.357	1744.92	0.0164252
TRINITY_DN6522_c0_g1_i1_Egg	1230	T1IEG2	Uncharacterized protein (Fragment)	Q7JZE8	RE38146p	P90992	Mitochondrial 2-oxoglutarate/malate carrier protein	Q3KQZ1	Solute carrier family 25 member 35	512.34	600.507	27.6818	25.7536	693	467	363	218	1741	0.0163883
TRINITY_DN2238_c0_g2_i1_PVS	1828	R4G3R6	Putative keratinocyte-associated protein	Q8INQ7	Protein KRTCAP2 homolog	-	-	Q8N6L1	Keratinocyte-associated protein 2	369.585	410.789	11.8938	13.3918	800.459	510.712	246	178.914	1736.09	0.016342
TRINITY_DN6683_c0_g1_i1_PVS	3913	T1HA35	Uncharacterized protein (Fragment)	Q9VDW6-2	Isoform C of Dystrophin, isoforms A/C/F/G/H	V6CLW7	Dystrophin-1	A0A075B6G3	Dystrophin	138.167	140.24	7.64728	9.21472	691	402	360.005	280.378	1733.38	0.0163166
TRINITY_DN8349_c0_g1_i1_Egg	1577	T1I0Z3	WD_REPEATS_REGION domain-containing protein	Q6NP36	RE32047p (Fragment)	H2KZG7	WD_REPEATS_REGION domain-containing protein	O94967-3	Isoform 3 of WD repeat-containing protein 47	305.289	340.704	28.3335	28.3938	557	357	496	321	1731	0.0162941
TRINITY_DN2731_c0_g2_i1_Egg	2231	T1I2K6	Uncharacterized protein (Fragment)	O46067	EG:25E8.1 protein	Q22515	Uncharacterized protein	B7Z2N4	cDNA FLJ56074, highly similar to 150 kDa oxygen-regulated protein (Orp150)	234.721	211.304	17.336	18.5488	637	329	447	309	1722	0.0162094
TRINITY_DN3251_c0_g2_i1_PVS	703	R4FP54	Putative mariner transposase	-	-	-	-	Q13539	Mariner transposase	1210.23	1604.44	27.4079	40.5683	776.949	595.494	176.921	168.74	1718.1	0.0161727
TRINITY_DN9136_c0_g1_i1_PVS	1136	R4G4I2	Putative histone chaperone involved in protein silencing	Q9V464	Histone chaperone asf1	Q17603	Probable histone chaperone asf-1-like protein	Q9Y294	Histone chaperone ASF1A	570.712	678.503	27.5928	27.0292	699	478	329	208	1714	0.0161341
TRINITY_DN6811_c0_g2_i1_PVS	1865	T1H9P7	Arrestin_C domain-containing protein	Q9V393	Kurtz arrestin	P51485	Beta-arrestin arr-1	P49407-2	Isoform 1B of Beta-arrestin-1	326.242	403.286	13.427	13.76	723	513	284	188	1708	0.0160776
TRINITY_DN6722_c0_g1_i5_PVS	3790	T1I5V6	Uncharacterized protein	-	-	-	-	Q96EK7	Constitutive coactivator of peroxisome proliferator-activated receptor gamma	130.804	159.176	8.1059	7.83608	632.299	441.036	368.974	230.54	1672.85	0.0157467
TRINITY_DN1541_c0_g1_i1_Egg	1564	R4FMZ2	Uncharacterized protein	Q9VHN5	Protein unc-50 homolog	Q10045	Protein unc-50	Q53HI1	Protein unc-50 homolog	397.383	471.23	14.7048	18.5733	718	489	255	208	1670	0.0157199
TRINITY_DN5593_c0_g1_i1_PVS	2921	T1HW29	Uncharacterized protein	Q9V4D8	FI14922p	-	-	Q13569	G/T mismatch-specific thymine DNA glycosylase	121.424	133.225	16.9747	16.1008	443.464	279	585.946	359.16	1667.57	0.015697
TRINITY_DN6391_c0_g1_i1_PVS	1846	T1HB13	Helicase C-terminal domain-containing protein	Q9VD51	Probable ATP-dependent RNA helicase pitchoune	O61815	RNA helicase	Q9NVP1	ATP-dependent RNA helicase DDX18	334.6	367.466	13.5814	13.4003	732.878	462	284	181.001	1659.88	0.0156247
TRINITY_DN3608_c0_g1_i1_Egg	916	T1I1M4	Aamy domain-containing protein	G4LU71	IP13560p1 (Fragment)	Q9XVU3	Aamy domain-containing protein	B3KRN1	cDNA FLJ34613 fis, clone KIDNE2014184, highly similar to Neutral and basic amino acid transport protein rBAT	641.365	802.131	44.5319	38.336	594	428	407	226	1655	0.0155787
TRINITY_DN6470_c0_g1_i3_PVS	1285	R4FLA0	Putative elongation factor 1 delta	Q9VL18	Probable elongation factor 1-delta	Q9U2H9	Probable elongation factor 1-beta/1-delta 2	B2RAR6	cDNA, FLJ95068, highly similar to Homo sapiens eukaryotic translation elongation factor 1 delta (guanine nucleotide exchange protein) (EEF1D), transcript variant 1, mRNA	624.418	697.935	8.95121	6.63659	891.301	572.653	123.612	59.165	1646.73	0.0155009
TRINITY_DN5669_c0_g1_i1_PVS	1936	T1HJA8	Uncharacterized protein	Q9VXN3	LD07988p	Q8MQ17	FLi1-Associated Protein homolog	Q9Y608-2	Isoform 2 of Leucine-rich repeat flightless-interacting protein 2	250.539	319.65	16.5385	19.425	579.422	424.28	364.677	276.689	1645.07	0.0154852
TRINITY_DN3033_c0_g2_i1_Egg	567	T1HKF5	Uncharacterized protein	-	-	-	-	-	-	1525.45	1552.31	60.1536	64.8002	712.653	420.911	286.567	198.718	1618.85	0.0152384
TRINITY_DN5671_c0_g1_i1_PVS	2637	T1HB38	Uncharacterized protein	Q9VWI2	N(Alpha)-acetyltransferase 15/16, isoform A	Q8WTL6	Uncharacterized protein	A0A0B4J1W3	N-alpha-acetyltransferase 15, NatA auxiliary subunit	214.331	276.549	7.92268	7.52755	700	518	245	150.417	1613.42	0.0151873
TRINITY_DN1505_c0_g2_i1_Egg	547	R4G3V8	Putative cell division cycle 37 protein	Q24276	Hsp90 co-chaperone Cdc37	O02108	Probable Hsp90 co-chaperone cdc37	K7EKQ2	Hsp90 co-chaperone Cdc37 (Fragment)	1503.52	1922.33	52.4441	67.0442	665	494	237	195	1591	0.0149763
TRINITY_DN3251_c0_g1_i1_PVS	704	R4FP54	Putative mariner transposase	-	-	-	-	Q13539	Mariner transposase	1097.57	1415.7	28.3067	40.8544	706.051	526.506	183.079	170.26	1585.9	0.0149282
TRINITY_DN12751_c0_g1_i1_PVS	2183	T1HZF7	Uncharacterized protein	Q9VFG8	Protein kibra	-	-	Q8IX03-2	Isoform 2 of Protein KIBRA	172.763	265.04	16.6221	18.7284	457.578	402.763	418.494	304.633	1583.47	0.0149054
TRINITY_DN6133_c0_g1_i2_PVS	2381	T1H824	G_PROTEIN_RECEP_F2_4 domain-containing protein (Fragment)	A1Z7G7	Latrophilin Cirl	G5ECX0	Latrophilin-like protein LAT-2	Q9HAR2	Adhesion G protein-coupled receptor L3	179.242	185.494	15.8218	16.94	523	310.476	438	303	1574.48	0.0148207
TRINITY_DN4227_c0_g1_i1_Egg	923	T1HNA2	PID domain-containing protein	Q9VCM6	IP14385p	Q8STF6	Dystrophin-like protein 1	Q5SW96	Low density lipoprotein receptor adapter protein 1	152.081	137.293	82.3582	97.5731	142.285	74	760.001	580.796	1557.08	0.014657
TRINITY_DN5068_c0_g1_i1_PVS	1615	T1HNK9	Guanylate cyclase (Fragment)	Q7JQ32	Receptor-type guanylate cyclase Gyc76C	Q9XTY1	Receptor-type guanylate cyclase gcy-22	B4DU06	Guanylate cyclase	306.224	404.672	17.2117	20.154	574.529	436	309.583	234.116	1554.23	0.0146301
TRINITY_DN4889_c0_g1_i1_PVS	944	R4G434	Tetraspanin	Q9VID1	Tetraspanin	Q9XVI4	Tetraspanin	W6A4U0	Tetraspanin (Fragment)	585.098	763.675	32.0215	42.7818	564	424	304	262	1554	0.014628
TRINITY_DN138_c0_g1_i1_PVS	1398	T1HUJ0	UBIQUITIN_CONJUGAT_2 domain-containing protein (Fragment)	Q9VSF3	Nedd8-conjugating enzyme UbcE2M	P35129	Ubiquitin-conjugating enzyme E2 2	P61081	NEDD8-conjugating enzyme Ubc12	380.121	395.169	22.7691	23.9837	601.001	359	347	236	1543	0.0145245
TRINITY_DN4296_c0_g3_i1_PVS	3964	T1H9F2	Uncharacterized protein (Fragment)	P20241-2	Isoform A of Neuroglian	G5ECX2	Immunoglobulin domain-containing protein Y54G2A.25	Q92823	Neuronal cell adhesion molecule	151.857	155.69	3.248	5.21971	770	452.469	155	161	1538.47	0.0144818
TRINITY_DN4156_c0_g1_i1_PVS	1002	A0A4P6D9P4	Putative steroid membrane receptor rhodnius neglectus	Q9VXM4	LD12946p	Q7YZW5	Protein vem-1	O15173	Membrane-associated progesterone receptor component 2	431.629	493.196	46.0539	47.4352	450	296	471	313	1530	0.0144021
TRINITY_DN1552_c0_g1_i1_Egg	1572	T1I3V8	UBX domain-containing protein	Q7K0S5	GDI interacting protein 3, isoform B	Q8WTJ4	UBXN6_CAEEL UBX domain-containing protein 6	Q9BZV1	UBXN6_HUMAN UBX domain-containing protein 6	374.431	390.828	14.7341	15.0919	680.602	408	257	170	1515.6	0.0142666
TRINITY_DN6677_c3_g6_i1_PVS	1345	T1I9M9	BTB domain-containing protein	Q7KQZ4-2	Isoform A of Longitudinals lacking protein, isoforms A/B/D/L	-	-	-	-	412.728	470.064	18.4113	22.1167	622.809	407.643	268.235	208.034	1506.72	0.014183
TRINITY_DN5758_c0_g2_i1_PVS	1185	T1HRK6	Uncharacterized protein (Fragment)	-	-	-	-	-	-	556.751	653.074	12.1177	16.0564	719	485	152	130	1486	0.0139879
TRINITY_DN6193_c0_g1_i1_PVS	1430	T1ICR6	Uncharacterized protein (Fragment)	Q9W4X9	Centromere/kinetochore protein zw10	Q19642	Centromere/kinetochore protein zw10 homolog	O43264	Centromere/kinetochore protein zw10 homolog	430.261	476.76	10.7383	13.1657	699	445	168	133	1445	0.013602
TRINITY_DN2967_c0_g1_i4_Egg	958	G1K0J8	Uncharacterized protein (Fragment)	-	-	-	-	-	-	401.919	3.53315	44.7749	93.9323	395.039	2	433	586	1416.04	0.0133294
TRINITY_DN6122_c0_g1_i3_PVS	1311	-		-	-	-	-	Q15652	Probable JmjC domain-containing histone demethylation protein 2C	232.762	178.726	40.3221	38.7817	340.477	150.262	570.099	353.994	1414.83	0.013318
TRINITY_DN2620_c0_g1_i1_PVS	1771	T1I4V3	Uncharacterized protein	A0A0B4LF14	Peptidyl-alpha-hydroxyglycine-alpha-amidating lyase 1, isoform C	P91268	Probable peptidyl-alpha-hydroxyglycine alpha-amidating lyase pgal-1	B4DKE0	cDNA FLJ53473, highly similar to Peptidyl-glycine alpha-amidating monooxygenase	241.788	315.264	14.0276	19.3899	504.929	377.96	280.014	250	1412.9	0.0132998
TRINITY_DN1567_c0_g1_i1_PVS	1539	T1HM32	Uncharacterized protein	Q9VYG2	Brahma-associated protein of 60 kDa	Q09646	SWIB domain-containing protein	A0A024R102	SWI/SNF related, matrix associated, actin dependent regulator of chromatin, subfamily d, member 1, isoform CRA_e	354.237	420.331	11.9238	13.2797	628	428	203	146	1405	0.0132254
TRINITY_DN6294_c0_g1_i1_PVS	1665	T1HNA0	HECT domain-containing protein	M9PEV2	Uncharacterized protein, isoform B	Q9XXE6	HECT domain-containing protein	Q7Z3V4	Ubiquitin-protein ligase E3B	304.5	354.73	12.5681	14.885	592	396	234.015	179.002	1401.02	0.013188
TRINITY_DN5182_c0_g1_i2_PVS	1471	R4G5J7	Putative gtpase-activating protein	A1Z7K6	FI20236p1	O18181	Arf-GAP domain-containing protein	Q8WU79	Stromal membrane-associated protein 2	299.938	425.772	17.7555	18.6825	504	411	287	195	1397	0.0131501
TRINITY_DN7011_c2_g1_i2_PVS	1132	R4G345	Gamma-glutamylcyclotransferase	Q9VCI9	Gamma-glutamylcyclotransferase	Q9GZE8	Gamma-glutamylcyclotransferase	Q9BUX1	Glutathione-specific gamma-glutamylcyclotransferase 1	367.594	507.159	27.8705	32.6259	448.225	355.71	330.899	250	1384.83	0.0130356
TRINITY_DN11259_c0_g1_i1_PVS	893	R4FPK3	Putative ubiquitin-conjugating enzyme e2	Q9VRL1	GEO06356p1	O45495	Ubiquitin-conjugating enzyme E2 variant 1	Q15819	Ubiquitin-conjugating enzyme E2 variant 2	732.866	789.004	20.4547	24.18	656	407	181	138	1382	0.0130089
TRINITY_DN2618_c0_g1_i2_PVS	1358	T1H7T4	Uncharacterized protein (Fragment)	-	-	-	-	-	-	368.465	368.341	24.1806	14.0866	562.528	323.157	356.266	134	1375.95	0.012952
TRINITY_DN1767_c0_g1_i1_PVS	3048	T1IFF1	Uncharacterized protein	Q8INR6	Histone-lysine N-methyltransferase, H3 lysine-79 specific	Q6AW06	Histone-lysine N-methyltransferase, H3 lysine-79 specific	Q8TEK3-1	Isoform 2 of Histone-lysine N-methyltransferase, H3 lysine-79 specific	113.994	123.571	11.7365	10.4513	436.015	271	424	244	1375.02	0.0129432
TRINITY_DN6677_c3_g5_i1_PVS	1484	T1I9M9	BTB domain-containing protein	P42283	Longitudinals lacking protein, isoform G	H2KYY1	ETS domain-containing protein	P32519-2	Isoform 2 of ETS-related transcription factor Elf-1	284.425	454.271	15.3742	18.0657	482.961	443.108	251.039	190.485	1367.59	0.0128733
TRINITY_DN5670_c0_g1_i1_PVS	1266	A0A4P6DG94	Protein panstrongylus lignarius (Fragment)	-	-	-	-	-	-	465.884	491.496	11.939	17.695	652.97	396	162	155	1365.97	0.0128581
TRINITY_DN6962_c0_g1_i1_PVS	6401	A0A4P6D9M1	Putative carbonic anhydrase 1	Q9W3P7	Carbonic anhydrase-related protein A, isoform B	Q18932	Putative carbonic anhydrase-like protein 2	Q9NS85	Carbonic anhydrase-related protein 10	53.9083	116.581	3.37276	1.69314	452	560	265	86	1363	0.0128301
TRINITY_DN2362_c0_g1_i1_Egg	1553	-		-	-	-	-	-	-	255.042	275.957	20.5987	23.4948	457	284	354.338	261	1356.34	0.0127674
TRINITY_DN8578_c0_g1_i1_Egg	1055	R4G561	Beta-galactosidase (Fragment)	Q9VGE7	Beta-galactosidase	Q27526	Beta-galactosidase	P16278	Beta-galactosidase	484.362	751.445	17.3426	17.7753	539.888	482	189	125.001	1335.89	0.0125749
TRINITY_DN2824_c0_g1_i1_Egg	1999	T1HGQ4	Cytochrome P450 (CYP4G) (Fragment)	Q9VYY4	Cytochrome P450 4g15	Q9XVA6	CYtochrome P450 family	Q6ZWL3	Cytochrome P450 4V2	72.9662	20.3433	0.831593	75.4083	175	28	19	1113	1335	0.0125665
TRINITY_DN6909_c0_g1_i2_PVS	3062	-		Q9W3V7	Ataxin 1	O44771	AXH domain-containing protein	P54253	Ataxin-1	136.059	217.789	4.54498	7.07554	523	480	165	166	1334	0.0125571
TRINITY_DN13213_c0_g1_i1_PVS	507	-		-	-	-	-	-	-	602.333	292.744	59.265	302.552	237	67	239	785	1328	0.0125006
TRINITY_DN3991_c0_g1_i1_PVS	591	R4G3K0	Putative signal recognition particle 14kda	Q8IGQ4	RE48595p (Fragment)	O16927	Signal recognition particle 14 kDa protein	P37108	Signal recognition particle 14 kDa protein	1449.33	1288.64	24.9094	31.3151	720.802	371.775	126	102	1320.58	0.0124308
TRINITY_DN5259_c0_g1_i1_PVS	1327	R4G358	Putative membrane protein yif1b important in er	Q8IMR3	FI08032p	Q2PJ77	YIP1-Interacting Factor homolog	Q5BJH7-6	Isoform 6 of Protein YIF1B	393.404	549.699	9.97129	12.8526	584.018	469	143	119	1315.02	0.0123784
TRINITY_DN2140_c0_g2_i1_Egg	1230	T1I4Q5	Uncharacterized protein	P20353	GNAI_DROME G protein alpha i subunit	P51875	Guanine nucleotide-binding protein G(o) subunit alpha	P63096	Guanine nucleotide-binding protein G(i) subunit alpha-1	400.721	520.783	14.7959	18.6655	542.022	405	194.023	158	1299.05	0.0122281
TRINITY_DN6981_c2_g6_i3_PVS	6583	T1I8M2	Uncharacterized protein (Fragment)	P16425	Putative 115 kDa protein in type-1 retrotransposable element R1DM	-	-	-	-	31.0482	207.126	0	0.019127	268.011	1024.29	0	1	1293.3	0.012174
TRINITY_DN509_c0_g1_i1_PVS	654	R4FMV4	Protein SYS1 homolog	Q9VHP1	Protein SYS1 homolog	Q8I7G0	Protein SYS1 homolog	Q8N2H4	Protein SYS1 homolog	880.432	1084.59	41.2519	45.1687	509	363	241	170	1283	0.012077
TRINITY_DN6470_c0_g1_i2_PVS	1114	R4FLA0	Putative elongation factor 1 delta	Q9VL18	Probable elongation factor 1-delta	Q9U2H9	Probable elongation factor 1-beta/1-delta 2	P29692	Elongation factor 1-delta	649.628	540.86	8.69854	4.3478	776.22	371.768	101.294	32.675	1281.96	0.0120672
TRINITY_DN6271_c0_g2_i1_PVS	1059	T1IFL1	Uncharacterized protein (Fragment)	M9PH94	Cabeza, isoform D	-	-	B4E312	cDNA FLJ53422, highly similar to TATA-binding protein-associated factor 2N	493.41	604.618	15.928	21.1255	552.656	389.703	174.391	149.253	1266	0.011917
TRINITY_DN2817_c0_g1_i2_Egg	3045	T1HLR8	Uncharacterized protein	M9PD19	Miles to go, isoform H	Q23551	Twitchin	Q9Y2H6	Fibronectin type-III domain-containing protein 3A	55.2913	90.7193	15.0669	13.3569	211.258	198.742	543.742	311.508	1265.25	0.01191
TRINITY_DN6530_c0_g1_i1_PVS	1141	A0A4V0Y8N0	Uncharacterized protein	-	-	-	-	-	-	678.8	533.596	1.58509	4.13635	836	377.992	19	32	1264.99	0.0119075
TRINITY_DN3313_c0_g1_i1_PVS	3374	T1HGG7	Uncharacterized protein (Fragment)	Q9XYZ5	DNA damage-binding protein 1	Q21554	DNA damage-binding protein 1	F5GY55	DNA damage-binding protein 1	153.934	192.899	1.83836	2.3448	657.026	472	74	61	1264.03	0.0118984
TRINITY_DN3641_c0_g2_i1_PVS	1380	A0A4V0Y8M3	NAD-dependent protein deacetylase	R4HZM7	NAD-dependent protein deacetylase	Q21921	NAD-dependent protein deacetylase sir-2.1	Q8IXJ6	NAD-dependent protein deacetylase sirtuin-2	310.494	437.494	14.3903	16.414	483.315	391.32	216.028	159.096	1249.76	0.0117641
TRINITY_DN3094_c0_g1_i6_Egg	2167	T1HWI0	Uncharacterized protein	Q8MSV2-4	Isoform E of Protein alan shepard	D5MCQ9	SUPpressor	B4DN88	cDNA FLJ61322, highly similar to RNA-binding motif,single-stranded-interacting protein 1	144.189	126.723	15.1811	17.8727	378.759	190.993	379.138	288.373	1237.26	0.0116465
TRINITY_DN6915_c0_g5_i1_PVS	1918	T1I041	Uncharacterized protein	P09052	ATP-dependent RNA helicase vasa	D0PV95	ATP-dependent RNA helicase laf-1	Q9NQI0-2	Isoform 2 of Probable ATP-dependent RNA helicase DDX4	238.622	276.762	8.79832	9.0802	546.02	363.475	192	128	1229.49	0.0115734
TRINITY_DN5777_c0_g1_i1_PVS	1225	T1IFW4	Uncharacterized protein	E4NKI5	GH04952p (Fragment)	Q9XTY3	Seven B Two (Mammalian 7BT prohormone convertase chaperone) homolog	P05408	Neuroendocrine protein 7B2	361.119	476.878	17.6245	16.7381	486	369	230	141	1226	0.0115405
TRINITY_DN3085_c0_g2_i3_Egg	1596	R4FL73	Ferritin	Q7KRU8	Ferritin	O16453	Ferritin	Q6NZ44	Ferritin	260.207	374.988	10.1279	14.3513	481.471	398.471	179.733	164.478	1224.15	0.0115231
TRINITY_DN1822_c0_g1_i1_Egg	829	R4G8M7	MPN domain-containing protein	Q86R94	SD01117p (Fragment)	Q93568	MPN domain-containing protein	O43402	ER membrane protein complex subunit 8	698.466	818.432	19.9718	21.0561	565.164	381.965	160.578	109.165	1216.87	0.0114546
TRINITY_DN4373_c0_g1_i1_PVS	1219	T1I6E1	Uncharacterized protein	-	-	-	-	-	-	358.836	377.058	19.7317	20.9008	480	290	256	175.04	1201.04	0.0113055
TRINITY_DN2594_c0_g1_i1_Egg	1417	T1HPR6	Uncharacterized protein	-	-	-	-	-	-	331.937	307.342	16.3351	13.0001	533.395	283.758	252.874	129.943	1199.97	0.0112955
TRINITY_DN16418_c1_g1_i1_PVS	1046	A0A4P6D8P7	Putative plasminogen activator inhibitor 1 rna-binding protein rhodnius neglectus (Fragment)	A0A0H4CMP0	FDY	-	-	Q8NC51-4	Isoform 4 of Plasminogen activator inhibitor 1 RNA-binding protein	544.174	627.554	12.9364	8.73065	599.895	398.135	139.507	60.754	1198.29	0.0112797
TRINITY_DN6993_c2_g2_i2_PVS	6683	R4G2P5	Putative reverse transcriptase rna-dependent dna polymerase (Fragment)	P16425	Putative 115 kDa protein in type-1 retrotransposable element R1DM	-	-	-	-	12.1751	216.224	0	0.098439	106.752	1086.11	0	5.227	1198.09	0.0112778
TRINITY_DN13491_c0_g1_i1_PVS	1158	T1H9D6	PDZ domain-containing protein	Q9NB04	Patj homolog	-	-	O75970	Multiple PDZ domain protein	357.056	482.248	19.6691	20.1893	448	348	240	159	1195	0.0112487
TRINITY_DN3218_c3_g2_i1_Egg	345	-		-	-	-	-	-	-	4.81157	0	0	859.754	1	0	0	1175.71	1176.71	0.0110765
TRINITY_DN5478_c0_g1_i1_PVS	1832	T1HPP1	Fascin domain-containing protein	Q24524	Protein singed	-	-	Q16658	Fascin	229.359	199.782	12.8862	11.9511	498	249	267.178	160.056	1174.23	0.0110532
TRINITY_DN3272_c0_g1_i1_Egg	1578	-		-	-	-	-	-	-	323.683	280.371	8.73364	11.6675	591	294	153	132	1170	0.0110134
TRINITY_DN7015_c0_g1_i4_PVS	1909	-		-	-	-	-	-	-	10.4591	634.594	3.35469	16.6944	23.805	828.975	72.825	234.105	1159.71	0.0109165
TRINITY_DN23899_c0_g1_i1_PVS	1608	-		Q9VLT5	Protein purity of essence	A0A0S4XR36	UBR-type domain-containing protein	Q5T4S7	E3 ubiquitin-protein ligase UBR4	313.395	307.846	7.54265	9.34334	585	330	135	108	1158	0.0109004
TRINITY_DN12758_c0_g2_i1_PVS	1527	-		Q9TVM2	Exportin-1	Q23089	Importin N-terminal domain-containing protein	O14980	Exportin-1	305.152	367.726	8.00101	10.4626	536	371	135	114	1156	0.0108816
TRINITY_DN6822_c0_g1_i1_PVS	2621	T1HPR6	Uncharacterized protein	V9H049	Transposase	P03934	Transposable element Tc1 transposase	-	-	181.74	176.415	5.11455	3.62986	589.605	328.242	157.126	72.057	1147.03	0.0107971
TRINITY_DN6798_c0_g1_i1_PVS	1815	A0A4P6D6Y4	Putative transmembrane protein 70 log mitochondrial isoform x1	Q95SS8	Transmembrane protein 70 homolog, mitochondrial	-	-	Q9H7Z6	Histone acetyltransferase KAT8	251.045	276.77	7.95923	7.6354	539.283	341.291	163.312	101.196	1145.08	0.0107788
TRINITY_DN5721_c0_g1_i1_PVS	1403	T1HZA9	Uncharacterized protein	Q9VYY5	Uncharacterized protein	Q23386	TWiK family of potassium channels	A0A3B3ITR0	Potassium channel subfamily K member 9	319.924	344.161	12.6117	13.0554	508	314	193	129	1144	0.0107686
TRINITY_DN822_c0_g2_i1_PVS	2011	T1HNR7	Uncharacterized protein	A8DY81	Not1, isoform C	A0A1D3PCL8	Not1 domain-containing protein	A5YKK6-2	Isoform 2 of CCR4-NOT transcription complex subunit 1	138.327	134.948	15.7418	17.2299	334.016	187	362.056	256	1139.07	0.0107222
TRINITY_DN3023_c0_g1_i1_Egg	1663	T1HL23	Uncharacterized protein (Fragment)	Q9VFB6	LD32196p	Q94222	TBC (Tre-2/Bub2/Cdc16) domain family	Q9NXX9	FLJ00006 protein (Fragment)	154.009	165.054	21.9454	20.3177	299	184	408.063	244	1135.06	0.0106845
TRINITY_DN16671_c0_g1_i1_PVS	1177	R4G4B0	Putative thymidylate synthase	O76511	Thymidylate synthase	Q9Y052	Thymidylate synthase	P04818	Thymidylate synthase	438.877	522.805	8.68011	9.58736	562	385	108.001	76.996	1132	0.0106556
TRINITY_DN4954_c0_g1_i1_PVS	2138	T1HS94	Uncharacterized protein	Q9XZU1	Exportin-2	Q965V4	Importin N-terminal domain-containing protein	P55060-3	Isoform 3 of Exportin-2	192.858	247.008	6.86789	6.03869	499	366.707	169	96	1130.71	0.0106435
TRINITY_DN2529_c0_g1_i1_PVS	1509	T1IDZ4	Transcription initiation factor IIF subunit alpha	Q05913	General transcription factor IIF subunit 1	Q17558	Transcription initiation factor IIF subunit alpha	Q6IBK5	Transcription initiation factor IIF subunit alpha	274.823	320.261	12.0757	12.5597	476	318.624	201	135	1130.62	0.0106427
TRINITY_DN2829_c0_g2_i1_Egg	1241	A0A4P6D8I5	Putative methylmalonate semialdehyde dehydrogenase	Q7KW39-2	Isoform A of Probable methylmalonate-semialdehyde dehydrogenase [acylating], mitochondrial	P52713	Probable methylmalonate-semialdehyde dehydrogenase [acylating], mitochondrial	Q02252	Methylmalonate-semialdehyde dehydrogenase [acylating], mitochondrial	348.061	392.468	13.7883	18.1183	476	308.574	182.73	155	1122.3	0.0105644
TRINITY_DN7050_c0_g1_i1_PVS	1510	R4G8G5	Putative phenylalanyl-trna synthetase alpha chain	Q9W3J5	Phenylalanine--tRNA ligase alpha subunit	Q86B36	AA_TRNA_LIGASE_II domain-containing protein	Q9Y285	Phenylalanine--tRNA ligase alpha subunit	310.952	345.497	8.1202	9.66827	539	344	135.264	104	1122.26	0.010564
TRINITY_DN2494_c0_g1_i1_Egg	1417	T1HHL8	BZIP domain-containing protein	P21525-2	Isoform A of Transcription factor kayak, isoforms A/B/F	-	-	-	-	205.985	233.953	20.4129	25.7114	331	216	316	257	1120	0.0105427
TRINITY_DN2235_c0_g1_i1_Egg	927	T1I0U1	RING-type domain-containing protein	M9PBE2	E3 ubiquitin-protein ligase Hakai	-	-	Q75N03-2	Isoform 2 of E3 ubiquitin-protein ligase Hakai	460.512	693.616	17.9985	23.7255	433.341	376	167	142	1118.34	0.0105271
TRINITY_DN311_c0_g1_i1_Egg	619	A0A4P6DCA6	Putative polyadenylate-binding protein-interacting protein 2	Q9VG13	GEO05078p1	-	-	Q9ULR5	Polyadenylate-binding protein-interacting protein 2B	920.105	952.768	35.5854	39.3481	490.4	294.308	192.393	137	1114.1	0.0104872
TRINITY_DN3194_c0_g1_i1_Egg	1388	-		-	-	-	-	-	-	248.902	532.458	3.92853	18.0641	390.148	479.577	59.373	176.273	1105.37	0.010405
TRINITY_DN5646_c0_g1_i1_PVS	2432	T1I3W2	Piwi domain-containing protein	Q7KY08	Argonaute protein	G5EGR6	Protein argonaute	Q9UKV8	Protein argonaute-2	147.602	177.279	6.95637	8.1949	440.917	303.765	197.066	150	1091.75	0.0102768
TRINITY_DN4263_c0_g1_i2_PVS	1252	T1HSY9	Uncharacterized protein (Fragment)	M9PF96	Peroxisomal membrane protein 70 kDa, isoform C	Q18598	Peroxisomal Membrane Protein related	P28288	ATP-binding cassette sub-family D member 3	269.795	416.455	17.6228	17.2356	373	331	236	149	1089	0.0102509
TRINITY_DN6219_c0_g2_i1_PVS	2047	T1I2I0	WD_REPEATS_REGION domain-containing protein	A1Z7J7	Secretory 31, isoform A	G5EFY6	WD_REPEATS_REGION domain-containing protein	O94979-3	Isoform 3 of Protein transport protein Sec31A	172.103	140.053	12.1939	11.8132	424	198	286.012	179	1087.01	0.0102322
TRINITY_DN6373_c0_g1_i1_PVS	884	T1I5T7	Uncharacterized protein	Q9VHT5	LD31571p	Q7KPW7	Mitochondrial Ribosomal Protein, Large	Q9BYD6	39S ribosomal protein L1, mitochondrial	481.365	580.905	22.3633	30.2644	425.045	295.614	195.344	170.499	1086.5	0.0102274
TRINITY_DN6248_c0_g1_i1_PVS	1319	T1HY36	Uncharacterized protein (Fragment)	Q8SWX0	Gametocyte-specific factor 1 homolog	-	-	Q8WW33	Gametocyte-specific factor 1	315.675	380.126	11.692	13.9393	465.193	321.954	166.492	128.149	1081.79	0.010183
TRINITY_DN4689_c0_g1_i1_PVS	1360	A0A4P6D9H6	Putative 39s ribosomal protein l45 mitochondrial rhodnius neglectus	Q9VCX3	Probable 39S ribosomal protein L45, mitochondrial	Q95Y71	Probable 39S ribosomal protein L45, mitochondrial	B4DEF8	cDNA FLJ61100, highly similar to 39S ribosomal protein L45, mitochondrial	312.6	344.755	12.0605	12.5995	478.091	303	178	120.06	1079.15	0.0101582
TRINITY_DN4083_c0_g1_i2_PVS	1802	T1I3Z1	Aminotran_1_2 domain-containing protein (Fragment)	Q9U912	Serine palmitoyl transferase LCB2 subunit	Q20375	Serine palmitoyltransferase 2	O15270	Serine palmitoyltransferase 2	217.792	253.474	8.05739	10.7248	464.001	310	164	141	1079	0.0101568
TRINITY_DN630_c0_g2_i1_Egg	1638	R4G322	Putative ca2+-binding protein regucalcin/smp30	Q58SN1	Hemomucin (Fragment)	O62265	Str_synth domain-containing protein	Q9HDC9	Adipocyte plasma membrane-associated protein	229.626	268.414	10.5593	12.961	438	294	193.002	153	1078	0.0101474
TRINITY_DN6967_c0_g1_i1_PVS	4272	-		Q95U13	GH14389p	-	-	Q8TBE0-2	Isoform 2 of Bromo adjacent homology domain-containing 1 protein	56.7298	93.3599	4.24101	7.40282	311.413	293.711	218.923	247.001	1071.05	0.0100819
TRINITY_DN5564_c0_g4_i1_PVS	1990	T1I0T1	Clathrin-link domain-containing protein (Fragment)	P29742	Clathrin heavy chain	P34574	Probable clathrin heavy chain 1	Q00610	Clathrin heavy chain 1	232.213	238.066	4.04213	6.46875	554.09	326	91.893	95	1066.98	0.0100436
TRINITY_DN2925_c0_g1_i2_Egg	2346	-		A0A0B4JCZ8	Missing-in-metastasis, isoform F	Q95Y95	IMD domain-containing protein	O43312	Protein MTSS 1	98.0399	117.132	12.8723	13.687	281.399	192.861	350.645	240.892	1065.8	0.0100325
TRINITY_DN4402_c0_g1_i1_PVS	1809	T1HES6	Uncharacterized protein	-	-	-	-	-	-	207.945	250.722	8.60948	8.93644	445	308	176	118	1047	0.00985554
TRINITY_DN6524_c0_g2_i1_PVS	1807	A0A4V0Y8W0	Putative acyl-coa dehydrogenase rhodnius neglectus	Q9VVU1	FI09602p	O44549	Acyl CoA DeHydrogenase	P45954	Short/branched chain specific acyl-CoA dehydrogenase, mitochondrial	232.071	210.287	7.59161	10.3124	496	258	155	136	1045	0.00983672
TRINITY_DN5863_c0_g1_i3_PVS	1406	R4G3V5	Putative wd40-repeat protein (Fragment)	Q9VTV1	THOC6_DROME THO complex subunit 6	-	-	Q86W42	THOC6_HUMAN THO complex subunit 6 homolog	285.007	300.591	11.9864	12.726	453.719	274.95	183.886	126.058	1038.61	0.0097766
TRINITY_DN6496_c0_g1_i1_PVS	1786	A0A4P6D854	Putative c2h2-type zn-finger protein	Q9VR05	LD32747p	Q93560	BLMP1_CAEEL B lymphocyte-induced maturation protein 1 homolog	P36508	Zinc finger protein 76	177.833	206.518	11.8106	13.3681	375	250	238	174	1037	0.00976141
TRINITY_DN6420_c0_g1_i1_PVS	1741	T1HSV7	WD_REPEATS_REGION domain-containing protein	Q9VFV8	LD47749p	O62477	Uncharacterized protein	A0A0A0MTB8	WD repeat-containing protein 36	230.034	255.208	8.17085	8.38095	471	300	160	106	1037	0.00976141
TRINITY_DN6298_c0_g2_i2_PVS	2507	T1HBH7	DH domain-containing protein	A0A0B4K7T7	Rho guanine nucleotide exchange factor 2, isoform G	Q6T5A2	RhoGEF	Q9NZN5-2	Isoform 2 of Rho guanine nucleotide exchange factor 12	94.8522	130.935	10.0757	11.1534	293.017	232	295	211	1031.02	0.00970509
TRINITY_DN6751_c1_g1_i12_PVS	1533	T1I9J5	BTB domain-containing protein	P42284-1	Isoform M of Longitudinals lacking protein, isoforms H/M/V	-	-	-	-	221.668	280.467	12.6501	12.6752	391.169	284.275	214.404	138.731	1028.58	0.00968215
TRINITY_DN6981_c2_g3_i1_PVS	4519	R4G2P5	Putative reverse transcriptase rna-dependent dna polymerase (Fragment)	P16425	Putative 115 kDa protein in type-1 retrotransposable element R1DM	-	-	-	-	20.0833	271.395	0.03777	0.028258	116.991	906.001	2.068	1	1026.06	0.00965843
TRINITY_DN6375_c1_g1_i5_PVS	1532	T1I5S2	Uncharacterized protein	-	-	-	-	-	-	259.173	293.248	9.2701	10.2405	457	297	157	112	1023	0.00962963
TRINITY_DN5370_c0_g1_i1_PVS	1891	T1HHR1	Uncharacterized protein	-	-	-	-	-	-	173.662	212.026	8.3331	12.7562	391	274	179	177	1021	0.0096108
TRINITY_DN3092_c0_g1_i1_Egg	1430	T1HHB0	Oxysterol-binding protein (Fragment)	Q9W1D9	Oxysterol-binding protein	B2D6P3	Oxysterol-binding protein	A8KA30	Oxysterol-binding protein	280.339	309.002	11.417	9.57472	455.438	288.418	178.619	96.724	1019.2	0.00959385
TRINITY_DN3031_c0_g1_i1_Egg	841	A0A4P6D8V2	Protein rhodnius neglectus	Q4V6K9	IP04651p (Fragment)	-	-	B3KN83	Chromosome 14 open reading frame 46	425.341	733.369	25.025	21.2023	351	349	205	112	1017	0.00957315
TRINITY_DN6250_c0_g1_i1_Egg	1778	T1HB60	Ubiquitin carboxyl-terminal hydrolase	Q9VRP5-7	Isoform G of Ubiquitin carboxyl-terminal hydrolase 36	Q9GRV2	Ubiquitin carboxyl-terminal hydrolase	A4D2N6	Ubiquitin specific protease 42	173.989	177.694	12.6372	13.3584	365	214	253.377	173	1005.38	0.00946374
TRINITY_DN4401_c0_g2_i1_PVS	1207	T1HLC6	Uncharacterized protein	Q9VVA6	Nuclear migration protein NudC	G5EE74	CS domain-containing protein	Q9Y266	Nuclear migration protein nudC	336.992	447.504	10.3727	10.3908	445.281	340	133	86	1004.28	0.00945343
TRINITY_DN5525_c0_g1_i1_PVS	1629	T1IB48	Uncharacterized protein	Q9VB74	NKAP_DROME NKAP family protein CG6066	Q966L6	Nkap_C domain-containing protein	Q8N5F7	NF-kappa-B-activating protein	231.109	273.818	9.63442	7.67202	438	298	175	90	1001	0.00942254
TRINITY_DN94_c0_g2_i1_Egg	1118	R4FJR5	Putative endosulfine	Q9VUB8	Endosulfine, isoform A	-	-	O43768-2	Isoform 2 of Alpha-endosulfine	346.275	368.834	17.4426	16.5608	415.636	254.672	204	125.001	999.309	0.00940662
TRINITY_DN6981_c2_g4_i1_PVS	4129	T1I8M4	Endo/exonuclease/phosphatase domain-containing protein (Fragment)	P16425	Putative 115 kDa protein in type-1 retrotransposable element R1DM	-	-	-	-	89.3306	169.376	0.140533	0.155302	473	514	7	5	999	0.00940371
TRINITY_DN6751_c1_g1_i10_PVS	1321	T1I9J5	BTB domain-containing protein	P42284-1	Isoform M of Longitudinals lacking protein, isoforms H/M/V	-	-	-	-	266.859	300.577	14.844	14.8288	393.982	255.046	211.753	136.569	997.35	0.00938818
TRINITY_DN6488_c0_g1_i2_PVS	1926	R4FQH0	Putative atp	Q8SWU2	RE26764p	Q20306	ABC transporter, class F	Q9NUQ8-2	Isoform 2 of ATP-binding cassette sub-family F member 3	161.872	247.813	8.30156	8.12026	372.16	327	182	115	996.16	0.00937698
TRINITY_DN5683_c0_g1_i1_PVS	2344	T1HF67	Uncharacterized protein	A8JUU3	Secretory 16, isoform D	-	-	A4QN19	Protein transport protein sec16 (Fragment)	113.687	96.0501	10.8396	11.9997	326	158	295	211	990	0.009319
TRINITY_DN6999_c0_g1_i1_PVS	1339	-		-	-	-	-	-	-	251.048	559.667	3.32337	8.08908	376.785	482.733	48.166	75.69	983.374	0.00925663
TRINITY_DN6993_c2_g1_i1_PVS	3181	R4G2P5	Putative reverse transcriptase rna-dependent dna polymerase (Fragment)	P16425	Putative 115 kDa protein in type-1 retrotransposable element R1DM	-	-	-	-	38.4418	360.66	0	0	153.989	828.297	0	0	982.286	0.00924638
TRINITY_DN2904_c0_g1_i1_PVS	1637	T1IBN5	Uncharacterized protein	Q9XTM1	Exocyst complex component 5	Q18406	Exocyst complex component 5	O00471	Exocyst complex component 5	221.395	288.705	8.48603	7.45978	422	316	155	87.999	980.999	0.00923427
TRINITY_DN20124_c0_g1_i1_PVS	876	R4G485	Receptor expression-enhancing protein	F0JAH0	Receptor expression-enhancing protein (Fragment)	Q9N4G8	Receptor expression-enhancing protein	Q00765	Receptor expression-enhancing protein 5	522.796	612.661	13.0878	18.1385	456	308	113	101	978	0.00920604
TRINITY_DN2925_c0_g1_i1_Egg	2223	-		A0A0B4JCZ8	Missing-in-metastasis, isoform F	Q95Y95	IMD domain-containing protein	O43312-4	Isoform 3 of Protein MTSS 1	65.4659	139.451	14.1865	12.9636	176.953	216.257	364.355	215.108	972.673	0.0091559
TRINITY_DN115_c0_g1_i1_Egg	746	T1HQR5	Calponin-homology (CH) domain-containing protein	-	-	-	-	-	-	488.165	619.484	33.3167	31.7237	341	250	233	143	967	0.00910249
TRINITY_DN2426_c0_g1_i1_PVS	1374	R4G450	Putative growth hormone-inducible transmembrane protein	Q9VZ34	RH72958p	P91373	Uncharacterized protein	Q6FIA7	GHITM protein	299.011	364.133	6.43619	8.39938	463	324	96.132	81	964.132	0.0090755
TRINITY_DN2531_c0_g1_i1_PVS	668	T1HJP5	Uncharacterized protein	-	-	-	-	-	-	613.305	800.46	30.9483	34.6197	365.701	276.267	186.227	134.204	962.399	0.00905918
TRINITY_DN13059_c0_g1_i1_PVS	968	T1HDJ9	ENTH domain-containing protein	A0A0B4KGC6	Like-AP180, isoform H	Q9XZI6	Phosphatidylinositol-binding clathrin assembly protein unc-11	Q13492-2	Isoform 2 of Phosphatidylinositol-binding clathrin assembly protein	310.105	467.049	23.1701	24.8404	309	268	227	157	961	0.00904602
TRINITY_DN4351_c0_g2_i1_PVS	2351	T1HCH5	Uncharacterized protein	Q9VC05	Oxysterol-binding protein	Q9U2C7	Oxysterol-binding protein	P22059	Oxysterol-binding protein 1	135.742	140.096	6.75411	8.71828	390.536	231.217	184.411	153.8	959.964	0.00903626
TRINITY_DN2623_c0_g1_i2_Egg	1567	R4G8Y0	Putative guanine nucleotide-binding protein subunit (Fragment)	P26308	Guanine nucleotide-binding protein subunit beta-1	P17343	Guanine nucleotide-binding protein subunit beta-1	Q9HAV0	Guanine nucleotide-binding protein subunit beta-4	182.555	244.734	12.9776	13.1159	330.589	254.534	225.54	147.205	957.868	0.00901653
TRINITY_DN3200_c0_g1_i1_PVS	1713	T1HYX8	Protein tweety homolog	M9PI22	Protein tweety homolog	Q20332	Protein tweety homolog 1	B2RCL0	Protein tweety homolog	234.891	260.897	4.99526	7.08618	472	301	96.046	88	957.046	0.0090088
TRINITY_DN6065_c0_g2_i1_PVS	1963	T1IAI8	Uncharacterized protein	-	-	-	-	-	-	181.264	64.0746	19.8174	0.069139	425.864	86.395	443.751	1	957.01	0.00900846
TRINITY_DN24363_c0_g1_i1_PVS	1098	R4G8P2	Putative multifunctional chaperone 14-3-3 family	D3DMY5	AT09839p (Fragment)	Q20655	14-3-3-like protein 2	P62258	14-3-3 protein epsilon	390.415	394.128	12.41	11.1046	458	266	142	82	948	0.00892365
TRINITY_DN4570_c0_g1_i1_PVS	1969	T1H8Z4	Uncharacterized protein	Q9V431	Apoptosis inhibitor 5 homolog	-	-	Q9BZZ5-3	Isoform 3 of Apoptosis inhibitor 5	177.725	238.725	5.1184	6.132	419	323	115	89	946	0.00890482
TRINITY_DN1889_c0_g2_i1_Egg	1286	T1I7C1	Uncharacterized protein (Fragment)	P55162	Membrane-associated protein Hem	P55163	Membrane-associated protein gex-3	Q9Y2A7	Nck-associated protein 1	259.664	329.975	12.6608	14.3446	371	271	175	128	945	0.00889541
TRINITY_DN6314_c0_g1_i1_PVS	3207	T1HW33	USP domain-containing protein	Q9W117	FI05488p	Q9TYY8	Ubiquitin carboxyl-terminal hydrolase	Q53FJ3	Ubiquitin carboxyl-terminal hydrolase (Fragment)	98.9825	100.999	5.29638	4.38169	400	234	202	108	944	0.00888599
TRINITY_DN20343_c0_g1_i1_PVS	860	R4FJ58	Uncharacterized protein (Fragment)	-	-	-	-	-	-	501.923	693.209	11.2669	14.3446	427	340	95	78	940	0.00884834
TRINITY_DN2720_c0_g1_i1_PVS	1348	T1H831	Double-time	P54367	Casein kinase I isoform alpha	P42168	Casein kinase I isoform alpha	P48729	Casein kinase I isoform alpha	247.301	272.557	12.1175	15.5873	374.186	237	177	147	935.186	0.00880303
TRINITY_DN2301_c0_g1_i1_Egg	1416	T1HDR7	Ig-like domain-containing protein	-	-	-	-	-	-	237.366	264.859	12.3081	11.0635	381.104	244.328	190.378	110.495	926.305	0.00871943
TRINITY_DN2745_c0_g2_i1_Egg	1382	T1HMY1	Peptidase S1 domain-containing protein (Fragment)	Q86PE8	SD23103p	Q23528	Peptidase S1 domain-containing protein	P03952	Plasma kallikrein	228.305	282.362	12.8347	12.1541	356	253	193	118.005	920.005	0.00866012
TRINITY_DN7090_c0_g1_i1_PVS	874	T1HR18	DNA repair protein RAD51 homolog (Fragment)	Q27297	DNA repair protein Rad51 homolog	Q95Q25	DNA repair protein RAD51 homolog	Q06609-3	Isoform 3 of DNA repair protein RAD51 homolog 1	356.51	434.963	27.298	27.9181	310	218	235	155	918	0.00864125
TRINITY_DN5031_c0_g1_i1_PVS	2005	T1HB28	Uncharacterized protein	A0A0B4LEX9	Uncharacterized protein, isoform E	-	-	-	-	144.606	197.679	6.6307	9.61455	348	273.004	152	142.38	915.384	0.00861663
TRINITY_DN6179_c0_g1_i1_PVS	903	T1HUC0	Uncharacterized protein	Q9W1T3	GH07743p	-	-	-	-	441.344	534.835	13.5929	19.0018	401	280	122	110	913	0.00859419
TRINITY_DN1340_c0_g1_i1_PVS	1263	T1HC51	Uncharacterized protein	Q24009	Protein bicaudal C	Q21593	SAM domain-containing protein	Q9H694	Protein bicaudal C homolog 1	183.901	219.078	21.3204	21.5227	257	176	288.487	188	909.487	0.00856112
TRINITY_DN8431_c0_g1_i1_Egg	695	A0A4P6D9H5	Putative conserved plasma membrane protein panstrongylus lignarius	Q9VKA0	Crooked	-	-	-	-	633.403	739.307	14.9488	34.4355	400	270	95	141	906	0.00852829
TRINITY_DN5731_c0_g1_i1_PVS	1398	T1H8G4	Uncharacterized protein	Q7K1C2	Diacylglycerol O-acyltransferase 2	Q23067	DGAT (Acyl-CoA:DiacylGlycerol AcylTransferase) Related	Q96PD7	Diacylglycerol O-acyltransferase 2	241.607	296.102	10.7612	8.84144	382	269	164	87	902	0.00849064
TRINITY_DN6672_c0_g2_i3_PVS	1818	T1I8R0	2OG-FeII_Oxy_4 domain-containing protein	Q9I7H9	Prolyl 3-hydroxylase sudestada1	Q09973	Fe2OG dioxygenase domain-containing protein	Q8N543	Prolyl 3-hydroxylase OGFOD1	199.148	174.82	7.04118	8.39383	428.614	215.983	144.742	111.454	900.793	0.00847928
TRINITY_DN6461_c0_g1_i1_PVS	583	T1I0Q7	Uncharacterized protein	-	-	-	-	-	-	143.642	70.7506	86.696	118.364	70	20	430.001	378	898.001	0.008453
TRINITY_DN2780_c0_g2_i1_Egg	934	T1I7G4	CAP-Gly domain-containing protein	B7YZW7	Cytoplasmic linker protein 190, isoform O	-	-	B3KP03	cDNA FLJ30859 fis, clone FEBRA2003429, highly similar to Cytoplasmic linker protein 170-related 59 kDa protein	202.165	202.743	41.4215	34.0927	192.15	111	388	206	897.15	0.00844499
TRINITY_DN6983_c0_g6_i2_PVS	549	T1H8C2	Uncharacterized protein	-	-	-	-	-	-	333.419	189.348	48.0058	164.223	148.294	48.925	218.117	480.235	895.571	0.00843012
TRINITY_DN5687_c0_g1_i1_PVS	1032	R4G3A8	Putative diphosphoinositol polyphosphate phosphohydrolase	Q7JVG2	Aps, isoform A	Q95XC4	Nudix hydrolase domain-containing protein	O95989	Diphosphoinositol polyphosphate phosphohydrolase 1	381.247	354.766	16.8105	11.8736	413.027	221.205	178.307	81.264	893.803	0.00841348
TRINITY_DN2469_c0_g1_i1_Egg	1877	T1HNF0	Uncharacterized protein (Fragment)	Q4TWT4	Dihydropyrimidine dehydrogenase [NADP(+)]	Q18164	Dihydropyrimidine dehydrogenase [NADP(+)]	Q12882	Dihydropyrimidine dehydrogenase [NADP(+)]	116.503	89.5271	11.0285	20.339	260.09	114.719	234.943	279.884	889.636	0.00837426
TRINITY_DN13753_c0_g1_i1_PVS	600	T1IBD2	Uncharacterized protein	Q8MKK1	AaRS-interacting multifunctional protein 3	-	-	-	-	827.483	1027.06	17.9883	21.6271	421	303	93	72	889	0.00836827
TRINITY_DN2187_c0_g2_i1_Egg	1898	T1I2V1	MFS domain-containing protein	Q86NW1	FI07245p	Q8MPU6	MFS domain-containing protein	Q6NT16	MFS-type transporter SLC18B1	150.374	117.897	12.2397	9.25866	340	153	264	129	886	0.00834003
TRINITY_DN5498_c0_g1_i1_PVS	889	R4FMQ5	Uncharacterized protein	Q9VPW8	Protein pinocchio	-	-	-	-	376.522	331.547	25.1187	26.9628	335	170	221	153	879	0.00827414
TRINITY_DN492_c0_g2_i1_PVS	1211	A0A4P6D7S2	Putative hit zinc finger family protein rhodnius neglectus (Fragment)	Q8SZR6	LD44220p	-	-	-	-	272.088	288.38	13.5946	14.562	361	220	175	121	877	0.00825531
TRINITY_DN6668_c0_g1_i2_PVS	1797	T1I5M1	Uncharacterized protein	Q9Y162	BcDNA.GH02678	Q9BL83	Related to yeast Vacuolar Protein Sorting factor	O75351	Vacuolar protein sorting-associated protein 4B	187.411	234.597	4.92837	7.02126	398	286	100	92.022	876.022	0.00824611
TRINITY_DN6292_c0_g1_i1_PVS	2183	T1HL50	Uncharacterized protein (Fragment)	Q8MT32	RE63915p	-	-	-	-	120.653	124.527	8.76393	8.72856	319.562	189.235	220.648	141.977	871.422	0.00820281
TRINITY_DN4383_c0_g1_i1_PVS	1956	T1HA86	Pyr_redox_2 domain-containing protein	Q95U76	Dihydropyrimidine dehydrogenase [NADP(+)]	Q18164	Dihydropyrimidine dehydrogenase [NADP(+)]	Q12882	Dihydropyrimidine dehydrogenase [NADP(+)]	98.6841	263.818	5.56233	11.0438	230.91	354.281	124.059	159.116	868.366	0.00817404
TRINITY_DN2734_c0_g1_i2_Egg	906	T1HQU7	Cytochrome P450 (CYP315A) (Fragment)	Q9VGH1	Cytochrome P450 315a1, mitochondrial	-	-	Q07973-2	Isoform 2 of 1,25-dihydroxyvitamin D(3) 24-hydroxylase, mitochondrial	335.519	417.862	25.4178	18.3704	306.206	219.732	229.096	106.796	861.83	0.00811252
TRINITY_DN5759_c0_g2_i1_PVS	1338	T1HQW7	RWD domain-containing protein	Q9VJ60	GM16226p	-	-	K4DI92	RWD domain containing 4A	250.086	295.55	9.80635	9.51985	375	254.693	142	89	860.693	0.00810181
TRINITY_DN532_c0_g1_i1_Egg	918	A0A4P6D9K7	Putative ras-related protein rab-2 rhodnius neglectus	O18333	GH01619p	A0A2C9C2Y0	Uncharacterized protein	P61019	Ras-related protein Rab-2A	417.811	463.438	15.1855	14.3785	388.081	248	139.172	85	860.253	0.00809767
TRINITY_DN3534_c0_g2_i1_PVS	1623	A0A4P6D8J6	Secretory carrier-associated membrane protein	Q9VXV6	Secretory carrier-associated membrane protein	G5EED5	Secretory carrier-associated membrane protein	O15126	Secretory carrier-associated membrane protein 1	200.312	240.854	7.68466	6.84825	378	261	139.001	80	858.001	0.00807647
TRINITY_DN3204_c0_g1_i1_Egg	4193	R4G3Y1	Putative vitellogenin	-	-	P55155	Vitellogenin-1	-	-	27.7764	3.56622	0.138284	21.0774	149.492	11	7	689.636	857.128	0.00806826
TRINITY_DN4111_c0_g1_i1_PVS	1768	T1H993	Uncharacterized protein	Q960V2	LD33339p	P34369	Pre-mRNA-splicing factor 8 homolog	Q6P2Q9	Pre-mRNA-processing-splicing factor 8	181.158	210.609	6.17359	7.77076	377.575	252	123	100	852.575	0.0080254
TRINITY_DN2714_c0_g1_i1_Egg	544	R4G516	Putative polyubiquitin (Fragment)	Q8MT02	GH17513p	P0CG71	Polyubiquitin-A	Q96H31	UBC protein (Fragment)	649.054	895.003	41.8873	48.8216	284.668	228.114	187.756	140.848	841.386	0.00792007
TRINITY_DN1221_c0_g1_i1_Egg	769	R4G8G9	Uncharacterized protein	-	-	-	-	A0PJ61	RSL1D1 protein (Fragment)	461.978	697.396	15.7715	20.246	336.794	293.581	114.862	95.054	840.291	0.00790977
TRINITY_DN7249_c0_g1_i1_PVS	848	T1H9K0	Dual specificity protein phosphatase	Q9VWN2	Dual specificity protein phosphatase	Q95XK5	Uncharacterized protein	U3KQ82	Dual-specificity protein phosphatase 13 isoform B	367.833	488.297	21.1347	21.5373	307	235	175	115	832	0.00783172
TRINITY_DN6302_c0_g1_i2_PVS	2104	R4G7Z1	Putative zinc transporter	Q9VAF0	Zinc transporter ZIP13 homolog	Q17996	Zrt (ZRT), Irt-(IRT-) like Protein Transporter	Q96H72	Zinc transporter ZIP13	119.237	151.565	7.11424	8.64323	303	221	172	135	831	0.00782231
TRINITY_DN6056_c0_g1_i1_PVS	1694	A0A4P6D8P5	Putative serine/threonine protein kinase rhodnius neglectus (Fragment)	Q9V3Z1	Tribbles	Q19469	Serine/threonine kinase SAD-1	Q92519	Tribbles homolog 2	126.537	140.484	14.8663	11.1718	251	160	282.265	137	830.265	0.00781539
TRINITY_DN5122_c0_g2_i1_PVS	1273	R4FPL2	Putative molybdopterin biosynthesis-related protein (Fragment)	Q9VYY3	Ubiquitin-like modifier-activating enzyme 5	P91430	Ubiquitin-like modifier-activating enzyme 5	Q9GZZ9	Ubiquitin-like modifier-activating enzyme 5	284.307	237.933	9.07919	12.703	401.184	193	124	112	830.184	0.00781463
TRINITY_DN438_c0_g1_i1_PVS	695	A0A4P6DAF2	Putative conserved alpha-helical protein rhodnius neglectus (Fragment)	Q9VQZ5	GEO11163p1	G5ECC8	Uncharacterized protein	Q9Y421	Protein FAM32A	544.727	643.471	23.4463	24.1781	344	235	149.002	99	827.002	0.00778468
TRINITY_DN5648_c0_g1_i1_PVS	1860	T1I444	ATG2_CAD domain-containing protein	Q2XXT6	CG1241 (Fragment)	Q21480	Autophagy-related protein 2	Q96BY7	Autophagy-related protein 2 homolog B	131.713	144.304	9.15205	11.5258	291	183	193	157.003	824.003	0.00775645
TRINITY_DN4931_c0_g2_i1_PVS	1967	T1HZY5	PPM-type phosphatase domain-containing protein	Q9VAK1	Alphabet, isoform A	Q19775	Protein phosphatase ppm-1.A	O75688	Protein phosphatase 1B	136.738	215.973	4.61368	6.77813	321.998	291.88	103.543	98.267	815.688	0.00767818
TRINITY_DN6443_c0_g1_i1_PVS	1562	T1HDS9	Uncharacterized protein (Fragment)	-	-	-	-	-	-	140.79	171.789	13.2811	13.6822	254	178	229.975	153.001	814.976	0.00767147
TRINITY_DN6552_c0_g1_i1_PVS	1044	T1I0G8	DNA topoisomerase I (Fragment)	Q494M1	DNA topoisomerase I	O17966	DNA topoisomerase 1	P11387	DNA topoisomerase 1	348.284	385.547	10.3171	10.8034	383	244	111	75	813	0.00765287
TRINITY_DN3008_c0_g1_i1_PVS	1199	T1HF46	Uncharacterized protein	Q8SX25	RE61595p	-	-	Q9NWK9	Box C/D snoRNA protein 1	215.955	372.906	11.2414	12.7876	283	281	143	105	812	0.00764346
TRINITY_DN6200_c0_g1_i3_PVS	1998	T1HNW3	Uncharacterized protein (Fragment)	Q9NBD7	CLIP-associating protein	P32744	Protein CLASP-2	Q7Z460-2	Isoform 2 of CLIP-associating protein 1	154.093	127.995	8.38391	5.02959	369.363	176.07	191.447	74.194	811.074	0.00763474
TRINITY_DN2728_c0_g1_i1_PVS	1011	R4G8Y2	Putative lysophospholipase (Fragment)	C0PV64	MIP07547p	Q21224	Abhydrolase_2 domain-containing protein	O95372	Acyl-protein thioesterase 2	360.258	423.272	9.76688	10.6412	380	257	101	71	809	0.00761522
TRINITY_DN6595_c0_g3_i1_PVS	1422	T1HT40	Ubiquitin carboxyl-terminal hydrolase (Fragment)	-	-	-	-	Q86UV5	Ubiquitin carboxyl-terminal hydrolase 48	167.935	224.342	10.8082	15.7426	271	208	168	158	805	0.00757757
TRINITY_DN2978_c0_g1_i1_Egg	1647	-		A0A0B4LHK8	Uncharacterized protein, isoform D	G5ED30	Cell junction protein VAB-9	-	-	137.001	145.147	13.3211	11.4499	263	160	245	136.005	804.005	0.0075682
TRINITY_DN5942_c1_g1_i1_PVS	949	-		-	-	Q9NEY7	Uncharacterized protein	Q53S33	BolA-like protein 3	431.651	423.912	9.41732	8.92137	419	237	90	55	801	0.00753992
TRINITY_DN4102_c0_g1_i1_PVS	1254	T1HMS8	Poly [ADP-ribose] polymerase (Fragment)	P35875	Poly [ADP-ribose] polymerase	A0A0K3ARD5	Poly [ADP-ribose] polymerase	P09874	Poly [ADP-ribose] polymerase 1	267.088	293.837	7.52771	11.0838	369.985	234	101	96	800.985	0.00753977
TRINITY_DN7537_c0_g1_i1_PVS	1268	R4FR01	Putative septin family protein p-loop gtpase (Fragment)	P42207	Septin-1	Q9U334	Septin-type G domain-containing protein	B5MCX3	Septin-2	282.705	279.378	7.35602	8.77404	397	225.531	100	77	799.531	0.00752609
TRINITY_DN6983_c0_g4_i1_PVS	487	T1H8C2	Uncharacterized protein	-	-	-	-	-	-	249.78	60.6893	65.5841	182.113	92.316	13.05	248.58	444.018	797.964	0.00751134
TRINITY_DN6227_c0_g1_i1_Egg	1254	T1HD61	BRO1 domain-containing protein	-	-	-	-	-	-	259.8	224.772	10.658	13.3929	359.889	179	143	116	797.889	0.00751063
TRINITY_DN12915_c0_g1_i1_PVS	1516	A0A4P6D9F0	Putative translational regulator orb2-like isoform x2 (Fragment)	Q9VSR3	Translational regulator orb2	Q03571	Cytoplasmic polyadenylation element-binding protein 1	Q17RY0	Cytoplasmic polyadenylation element-binding protein 4	167.076	167.943	10.8763	14.0664	290.971	168	182	152.001	792.972	0.00746435
TRINITY_DN5348_c0_g1_i1_PVS	874	A0A4P6D8G8	Putative pleckstrin similarity domain protein rhodnius neglectus	-	-	-	-	K7EIZ3	Pleckstrin homology domain-containing family J member 1	435.862	464.891	11.9646	13.6889	379	233	103	76	791	0.00744578
TRINITY_DN3064_c0_g2_i6_Egg	443	-		-	-	-	-	-	-	941.506	1134.04	38.0369	74.855	299	210	124	157	790	0.00743637
TRINITY_DN6222_c0_g1_i1_PVS	1957	T1I9D6	Uncharacterized protein	Q9VBA1	Spag1 axonemal dynein assembly factor	Q9NES8	Serine/threonine-protein phosphatase 5	A0A024R9G1	Sperm associated antigen 1, isoform CRA_d	133.22	171.916	6.90084	6.31249	311.903	231	153.999	91	787.902	0.00741662
TRINITY_DN3447_c0_g1_i1_PVS	1241	R4G320	Brix domain-containing protein	B5RJN7	FI07636p (Fragment)	Q9N3F0	Ribosome production factor 2 homolog	Q9H7B2	Ribosome production factor 2 homolog	293.951	324.329	5.58384	6.54598	402	255	74	56	787	0.00740813
TRINITY_DN6862_c1_g3_i1_PVS	1389	T1HF15	Proton_antipo_M domain-containing protein	A0A0R7DWM7	NADH-ubiquinone oxidoreductase chain 5	P24896	NADH-ubiquinone oxidoreductase chain 5	H9LHT0	NADH-ubiquinone oxidoreductase chain 4	264.036	326.136	3.43951	2.6622	414.231	294	52.026	26	786.257	0.00740114
TRINITY_DN10248_c0_g1_i1_Egg	925	T1H8P9	Uncharacterized protein	Q24118	Protein pigeon	-	-	-	-	375.15	512.452	8.32137	13.068	352	277	77	78	784	0.00737989
TRINITY_DN6641_c0_g2_i2_PVS	1633	T1I275	Tudor domain-containing protein (Fragment)	Q9VQ91	Tudor and KH domain-containing protein homolog	Q17936	FUBp (FUBP) Like	Q9Y2W6-3	Isoform 2 of Tudor and KH domain-containing protein	176.255	213.482	6.53319	7.90569	335	233	119	93	780	0.00734224
TRINITY_DN985_c0_g2_i1_Egg	1666	R4G3R2	Putative pkc-activated protein phosphatase-1 inhibitor	Q9VKQ5	GEO07393p1	-	-	-	-	59.1099	62.6611	19.6969	18.6973	115	70	367	225	777	0.007314
TRINITY_DN24354_c0_g1_i1_PVS	1244	R4FQ61	Putative tata-box binding protein tbp	P20227	TATA-box-binding protein	P32085	TATA-box-binding protein	B4DPC1	cDNA FLJ51920, highly similar to TATA-box-binding protein	216.264	265.035	10.91	14.6863	296.64	209	145	126	776.64	0.00731061
TRINITY_DN5515_c0_g2_i1_PVS	1703	T1I376	Uncharacterized protein (Fragment)	Q9VUC6-2	Isoform B of Formin-like protein	Q9BL72	FRL (Formin Related gene in Leukocytes) homolog	Q96PY5-3	Isoform 2 of Formin-like protein 2	135.831	172.786	10.1043	9.23001	271.097	198	193	113.868	775.965	0.00730426
TRINITY_DN4528_c0_g1_i1_PVS	2694	T1I7N2	Uncharacterized protein	Q9VN14	Contactin	H2KZ60	Contactin rig-6	Q12860	Contactin-1	119.635	119.429	2.68601	2.88526	400	229	85	59	773	0.00727635
TRINITY_DN6076_c0_g4_i1_PVS	1872	T1HAQ6	RBR-type E3 ubiquitin transferase	Q8MRP8	RBR-type E3 ubiquitin transferase	Q20871	RBR-type E3 ubiquitin transferase	B3KN55	RBR-type E3 ubiquitin transferase	124.457	140.198	8.99243	8.60054	277	179.103	191	118	765.103	0.00720201
TRINITY_DN5736_c0_g1_i1_PVS	1363	R4FL04	Putative metallopeptidase	Q9VG79	Dipeptidase C, isoform A	O44995	AMP_N domain-containing protein	P12955	Xaa-Pro dipeptidase	211.244	253.058	7.56917	10.8	323.939	223	112	103.178	762.117	0.0071739
TRINITY_DN1860_c0_g2_i1_Egg	863	R4G7R4	Uncharacterized protein	Q9VQ40	Uncharacterized protein, isoform A	Q95QS4	Uncharacterized protein	Q9BRU9	rRNA-processing protein UTP23 homolog	383.736	452.535	13.814	15.1956	328	223	117	83	751	0.00706926
TRINITY_DN3109_c0_g1_i1_PVS	1033	A0A4V0Y8L4	Putative phosphatase regulatory subunit triatoma dimidiata	Q9VVY3	Glycogen-binding subunit 76A	-	-	-	-	223.1	265.897	17.8906	21.0154	242	166	189.99	144.002	741.992	0.00698447
TRINITY_DN23884_c0_g1_i1_PVS	973	A0A4P6D7D6	Putative vesicle-associated membrane protein-associated protein b	Q7KVX5	VAMP-associated protein 33kDa, isoform A	O44782	Major sperm protein	O95292	Vesicle-associated membrane protein-associated protein B/C	314.984	356.586	13.4884	13.0477	316	206	133	83	738	0.00694689
TRINITY_DN3979_c0_g1_i1_PVS	1205	T1I2W0	AAA domain-containing protein (Fragment)	Q9Y1B3	Origin recognition complex subunit 4	-	-	A8K7H4	Origin recognition complex subunit 4	248.745	291.475	7.97073	10.1693	328	221	102	84	735	0.00691865
TRINITY_DN4047_c0_g1_i1_PVS	1785	T1HHA3	PFU domain-containing protein	Q9GUB1	Phospholipase A2 activating protein homolog	G5EES6	Ubiquitin fusion degradation protein 3 homolog	Q9Y263	Phospholipase A-2-activating protein	140.935	166.974	7.10272	6.91887	297	202	143.04	90	732.04	0.00689079
TRINITY_DN4635_c0_g1_i1_PVS	1364	T1HWN5	G_PROTEIN_RECEP_F3_4 domain-containing protein	M9PIJ4	Uncharacterized protein, isoform D	Q09630	Probable metabotropic glutamate receptor mgl-1	-	-	164.581	176.871	13.1672	13.2821	252.605	156	195	127	730.605	0.00687728
TRINITY_DN6410_c1_g2_i1_PVS	1231	T1HN11	Uncharacterized protein (Fragment)	M9PC40	Defective proboscis extension response 6, isoform C	-	-	Q13449	Limbic system-associated membrane protein	181.899	369.557	8.7024	9.69279	246.287	287.684	114.227	82.127	730.325	0.00687464
TRINITY_DN2516_c0_g2_i1_Egg	441	-		-	-	-	-	-	-	1164.14	1267.49	21.6312	28.3373	367	233	70	59	729	0.00686217
TRINITY_DN1708_c0_g1_i1_Egg	567	A0A4V0Y8V5	Uncharacterized protein	-	-	-	-	-	-	757.748	722.845	18.4722	29.3481	354	196	88	90	728	0.00685276
TRINITY_DN5039_c0_g1_i1_PVS	1312	-		-	-	-	-	-	-	189.932	220.699	9.47557	14.0548	278.085	185.722	134.092	128.405	726.304	0.00683679
TRINITY_DN4140_c0_g1_i1_PVS	1414	T1I7L5	Uncharacterized protein	Q9VR38	FI21343p1	Q9BI89	SAND endocytosis protein family	Q86VX9-5	Isoform 5 of Vacuolar fusion protein MON1 homolog A	204.013	246.491	6.02236	7.82268	327	227	93	78	725	0.00682452
TRINITY_DN20196_c0_g1_i1_PVS	1539	T1HB03	HMG box domain-containing protein	M9PCG2	Sox21b, isoform C	Q20201	HMG box domain-containing protein	Q9Y651	Transcription factor SOX-21	138.198	138.473	12.5113	11.2787	245	141	213.002	124	723.002	0.00680571
TRINITY_DN5513_c0_g1_i1_PVS	1002	R4G8M7	MPN domain-containing protein	Q86R94	SD01117p (Fragment)	Q93568	MPN domain-containing protein	O43402	ER membrane protein complex subunit 8	315.411	401.654	9.62359	8.15867	328.836	241.06	98.422	53.835	722.153	0.00679772
TRINITY_DN6969_c1_g1_i1_PVS	1817	-		B7Z140	Uncharacterized protein, isoform C	A0A1I6CM55	Heterodimeric GTPase Activating Protein subunit	Q86X10	Ral GTPase-activating protein subunit beta	120.882	136.068	8.12895	9.57057	260.001	168	167	127	722.001	0.00679629
TRINITY_DN4644_c0_g1_i1_Egg	845	A0A4V0Y8W8	Putative microtubule associated protein (Fragment)	-	-	-	-	-	-	343.128	361.201	18.8127	20.3195	285	173	155.06	108	721.06	0.00678743
TRINITY_DN6981_c1_g1_i1_PVS	2585	T1HQN6	C2H2-type domain-containing protein	P16423	Retrovirus-related Pol polyprotein from type-2 retrotransposable element R2DM	-	-	-	-	33.1741	329.586	0.198245	0.204536	106	604	6	4	720	0.00677745
TRINITY_DN512_c0_g2_i1_Egg	1078	A0A4P6D8P7	Putative plasminogen activator inhibitor 1 rna-binding protein rhodnius neglectus (Fragment)	A0A0H4CMP0	FDY	-	-	D3DQ69	SERPINE1 mRNA binding protein 1, isoform CRA_c	266.218	450.247	5.58642	7.37551	305.063	296.865	62.507	53.256	717.691	0.00675572
TRINITY_DN6574_c0_g2_i1_PVS	1110	T1HMT4	Peptidase S1 domain-containing protein	P05049	Serine protease snake	Q23528	Peptidase S1 domain-containing protein	Q7RTY5	Serine protease 48	242.974	248.447	13.9724	12.6962	289	170	162	95	716	0.0067398
TRINITY_DN2428_c0_g1_i1_Egg	410	T1HMC4	Uncharacterized protein	Q9W380	RH45008p	-	-	-	-	1335.06	1427.71	21.9665	24.38	373	232.998	63	45	713.998	0.00672095
TRINITY_DN5237_c0_g1_i3_PVS	1222	R4G3C5	Putative sorbitol dehydrogenase	O96299	LD47736p	Q21702	PKS_ER domain-containing protein	V9HW89	Epididymis secretory sperm binding protein Li 95n	212.587	261.257	10.3044	10.9741	285.236	201.546	134.081	92.175	713.038	0.00671192
TRINITY_DN5428_c0_g1_i1_PVS	1428	R4FLK5	Protein involved in cell differentiation/sexual development	Q7JVP2	GH15157p	Q18224	NOT-Like (Yeast CCR4/NOT complex component)	B2RE59	cDNA, FLJ93148, highly similar to Homo sapiens RCD1 required for cell differentiation1 homolog (S. pombe) (RQCD1), mRNA	212.717	240.342	5.50587	5.75077	345	223.957	86	58	712.957	0.00671116
TRINITY_DN6993_c2_g2_i4_PVS	6719	R4G2P5	Putative reverse transcriptase rna-dependent dna polymerase (Fragment)	P16425	Putative 115 kDa protein in type-1 retrotransposable element R1DM	-	-	-	-	43.6603	59.7733	0.145285	0.257222	384.956	301.922	12	13.735	712.613	0.00670792
TRINITY_DN3160_c0_g1_i1_Egg	1343	T1I3K4	PID domain-containing protein	A0A0B4KGM0	Uncharacterized protein, isoform C	Q20652	PID domain-containing protein	Q8N2R8	Protein FAM43A	106.222	158.262	17.7396	16.5235	160	137	258	155.153	710.153	0.00668476
TRINITY_DN24373_c0_g1_i1_PVS	1010	T1HZD4	Uncharacterized protein	Q9Y105	Probable glutamine--tRNA ligase	O62431	Probable glutamine--tRNA ligase	P47897	Glutamine--tRNA ligase	281.735	334.765	12.1994	12.6051	296.791	203	126	84	709.791	0.00668135
TRINITY_DN1964_c0_g1_i1_Egg	744	T1I7C1	Uncharacterized protein (Fragment)	P55162	Membrane-associated protein Hem	P55163	Membrane-associated protein gex-3	B3KMK7	cDNA FLJ11291 fis, clone PLACE1009659, highly similar to Nck-associated protein 1	498.649	537.256	12.772	12.4683	347	216	89	56	708	0.00666449
TRINITY_DN5394_c0_g1_i1_Egg	449	T1HCC6	Ion_trans domain-containing protein	-	-	-	-	-	-	0	0	0	328.023	0	0	0	703.103	703.103	0.0066184
TRINITY_DN5402_c0_g1_i1_PVS	1442	R4G8Y0	Putative guanine nucleotide-binding protein subunit (Fragment)	P26308	Guanine nucleotide-binding protein subunit beta-1	P17343	Guanine nucleotide-binding protein subunit beta-1	Q9HAV0	Guanine nucleotide-binding protein subunit beta-4	154.433	179.761	10.854	10.2738	253.411	169.466	171.46	104.795	699.132	0.00658102
TRINITY_DN6566_c0_g1_i5_PVS	2615	T1IAK4	Uncharacterized protein (Fragment)	Q7KVG9	Chip, isoform B	Q8IU51	F58A3.1b	G5E9Y7	LIM domain binding 2, isoform CRA_b	43.0421	70.1274	8.91879	7.68161	139.287	130.154	273.32	152.112	694.873	0.00654093
TRINITY_DN3193_c0_g1_i1_PVS	1075	A0A4P6D764	Putative socs box protein ssb-1 (Fragment)	A1Z6E0	Protein gustavus	U4PM56	B30.2/SPRY domain-containing protein	Q96BD6	SPRY domain-containing SOCS box protein 1	226.249	286.935	13.6308	13.2017	258.338	188.517	152	95	693.855	0.00653135
TRINITY_DN6494_c0_g1_i5_PVS	3075	T1HRM7	Cytochrome P450 (CYP6Z) (Fragment)	Q9V4U7	Probable cytochrome P450 6a14	Q9XUT8	CYtochrome P450 family	B2R9K2	cDNA, FLJ94431, highly similar to Homo sapiens cytochrome P450, family 3, subfamily A, polypeptide 5 (CYP3A5), mRNA	58.5248	161.24	2.93405	0	226	357	107	0	690	0.00649506
TRINITY_DN5509_c0_g4_i2_PVS	1150	T1HBZ7	Protein SDA1	Q7KKH3	Protein SDA1 homolog	Q9NEU2	Protein SDA1 homolog	Q9NVU7-2	Isoform 2 of Protein SDA1 homolog	220.481	262.793	10.9085	11.7798	274.239	188	132	92	686.239	0.00645966
TRINITY_DN6289_c0_g2_i1_PVS	1808	T1HSU3	Uncharacterized protein	-	-	-	-	-	-	118.767	176.757	6.46111	6.2897	254	217	132	83	686	0.00645741
TRINITY_DN6667_c0_g1_i3_PVS	3180	T1HGW1	Uncharacterized protein (Fragment)	Q9VJJ9	FI20237p1	H2FLH2	Twitchin	Q9Y2H6-2	Isoform 2 of Fibronectin type-III domain-containing protein 3A	85.4792	71.567	2.67433	3.09647	342.293	164.306	101.083	75.637	683.319	0.00643217
TRINITY_DN6571_c0_g1_i1_PVS	1765	T1HI70	Uncharacterized protein (Fragment)	Q9VP76	Adenylyl cyclase 78C	Q966F9	Adenylate cyclase	E7EVL1	Adenylate cyclase type 8	96.1466	121.421	11.717	8.1749	200	145	233	105	683	0.00642917
TRINITY_DN13275_c0_g1_i1_PVS	901	R4FNP6	Putative sin3-associated polypeptide 30	Q9VXB3	Histone deacetylase complex subunit SAP30 homolog	-	-	Q9HAJ7	Histone deacetylase complex subunit SAP30L	342.203	360.161	13.408	10.9137	310	188	120.002	63	681.002	0.00641036
TRINITY_DN6259_c0_g1_i5_PVS	2419	T1HNI1	Uncharacterized protein	Q9VIV0	Uncharacterized protein, isoform A	G5EFE1	RHo Guanine nucleotide exchange Factor	B4DJ49	cDNA FLJ60581, highly similar to Rho/Rac guanine nucleotide exchange factor 2	67.5449	83.0334	7.38576	6.99203	200.576	141.436	208.015	127.239	677.266	0.00637519
TRINITY_DN6411_c0_g1_i1_PVS	1626	T1I993	Uncharacterized protein (Fragment)	Q8SWR2	Bicaudal D-related protein homolog	-	-	Q6ZP65	BICD family-like cargo adapter 1	89.8932	132.599	9.98686	15.4626	170	144	181.023	181.012	676.035	0.0063636
TRINITY_DN3955_c0_g1_i1_PVS	1784	T1HYA3	Uncharacterized protein	-	-	-	-	-	-	126.6	150.135	7.59239	5.7557	266.618	181.511	152.805	74.822	675.756	0.00636098
TRINITY_DN2037_c0_g3_i1_Egg	915	T1HKU4	SAM-dependent MTase TRM10-type domain-containing protein	Q7JUX9	Mitochondrial ribonuclease P protein 1 homolog	Q9BI62	SAM-dependent MTase TRM10-type domain-containing protein	Q7L0Y3	tRNA methyltransferase 10 homolog C	312.5	369.742	13.1087	11.8989	289	197	119.642	70.05	675.692	0.00636038
TRINITY_DN6252_c0_g1_i1_PVS	2920	T1HF08	Uncharacterized protein (Fragment)	Q9W3Y4	GAS2-like protein pickled eggs	-	-	E9PQ74	Growth arrest-specific protein 2 (Fragment)	88.7469	119.9	1.85474	1.61444	324	251	64	36	675	0.00635386
TRINITY_DN20921_c0_g1_i1_PVS	1383	T1IF15	Uncharacterized protein	-	-	-	-	Q2T9J0	Peroxisomal leader peptide-processing protease	157.625	185.104	9.70097	11.9375	246.002	166	146	116	674.002	0.00634447
TRINITY_DN4483_c0_g1_i2_PVS	1130	T1HC14	Uncharacterized protein	A1Z7S3	Rab32, isoform B	G5EBF0	Gut granule LOss	Q7Z4W7	Rab-related GTP-binding protein	234.648	278.164	10.8521	8.1732	285.479	194.665	128.57	62.494	671.208	0.00631817
TRINITY_DN6983_c0_g1_i10_PVS	478	T1H8C2	Uncharacterized protein	-	-	-	-	-	-	244.839	19.5057	70.6236	134.833	87.857	4.075	259.977	319.264	671.173	0.00631784
TRINITY_DN2257_c0_g1_i1_Egg	832	-		Q8IQT9	RE07278p	-	-	-	-	361.19	485.682	11.046	11.2785	293.717	227.788	89.231	58.749	669.485	0.00630195
TRINITY_DN4097_c0_g1_i1_PVS	1389	A0A4V0Y8J1	Putative sphingosine kinase involved in sphingolipid metabolism	Q9VZW0	LD11247p	Q18425	Sphingosine kinase 1	B3KVB3	cDNA FLJ16332 fis, clone SYNOV2016837, highly similar to Sphingosine kinase 1	176.564	191.91	8.33003	9.3177	277	173	126	91	667	0.00627856
TRINITY_DN6147_c0_g1_i1_PVS	1157	T1I5Z9	Uncharacterized protein	Q7K119	ETS-domain lacking	-	-	-	-	191.578	200.822	15.1674	12.3551	240.113	144.761	184.879	97.201	666.954	0.00627812
TRINITY_DN5716_c0_g1_i1_PVS	1978	R4G7M4	Putative ecdysone response nuclear receptor e75a (Fragment)	P13055	Ecdysone-induced protein 75B, isoform B	Q9XUK7	Nuclear hormone receptor family member nhr-85	E9PFV2	Peroxisome proliferator-activated receptor gamma	62.5543	77.2044	10.2738	12.3543	148.242	105	232.001	180.222	665.465	0.00626411
TRINITY_DN7368_c0_g1_i1_PVS	1677	T1I9P9	WD_REPEATS_REGION domain-containing protein (Fragment)	O18402	Fizzy-related protein	Q09649	WD_REPEATS_REGION domain-containing protein	Q9UM11-2	Isoform 2 of Fizzy-related protein homolog	145.882	148.354	6.6057	7.25842	286	167	124	88	665	0.00625973
TRINITY_DN2769_c0_g2_i1_PVS	1534	R4FQ03	Putative atp synthase subunit d	Q9V7D2	V-type proton ATPase subunit D 1	P34462	V-type proton ATPase subunit D	Q9Y5K8	V-type proton ATPase subunit D	159.115	165.623	7.78234	7.48633	281	168	132	82	663	0.0062409
TRINITY_DN24419_c0_g1_i1_PVS	1039	A0A4P6D8U8	Putative mediator of rna polymerase ii transcription subunit 26 rhodnius neglectus	-	-	-	-	-	-	223.264	305.259	12.9961	12.0324	244	192	139	83.04	658.04	0.00619421
TRINITY_DN3046_c0_g2_i2_Egg	538	T1ICF6	Uncharacterized protein (Fragment)	-	-	-	-	Q29R63	Uncharacterized protein	112.02	135.755	2.94859	197.344	48.305	34.033	13.001	560.006	655.345	0.00616885
TRINITY_DN3169_c0_g1_i1_PVS	1116	T1HIZ9	Uncharacterized protein	Q9W3D5	LD20420p	G5EBG8	Uncharacterized protein	E7ERR0	Kelch domain-containing protein 3	217.103	223.538	12.3391	12.8553	260	154	144	96.822	654.822	0.00616392
TRINITY_DN6266_c0_g2_i1_PVS	1644	R4FKM3	Histone acetyltransferase type B catalytic subunit	Q4QQC4	Histone acetyltransferase type B catalytic subunit	Q21484	Hat1_N domain-containing protein	O14929	Histone acetyltransferase type B catalytic subunit	137.815	184.547	5.176	7.63716	264	203	95	90.529	652.529	0.00614234
TRINITY_DN2919_c0_g1_i1_Egg	1922	T1HQR5	Calponin-homology (CH) domain-containing protein	Q9VC45	Protein abnormal spindle	-	-	B3KWI2	cDNA FLJ43117 fis, clone CTONG3002674, highly similar to Abnormal spindle-like microcephaly-associated protein (Fragment)	64.0898	56.2127	12.024	11.8901	147	74	263	168	652	0.00613736
TRINITY_DN3266_c0_g1_i1_PVS	1434	A0A4P6D6X7	Putative mitochondrial carrier protein rhodnius neglectus	M9ND06	Replication in mitochondria 2, isoform C	G5EEG6	Carrier protein (C2)	Q96CQ1	Solute carrier family 25 member 36	151.35	154.751	8.9723	11.6999	246.706	144.924	140.826	118.575	651.031	0.00612824
TRINITY_DN4560_c0_g2_i1_PVS	983	R4G5K1	Putative actin length	P32392	Actin-related protein 3	Q9N4I0	Actin-related protein 3	P61158	Actin-related protein 3	279.293	310.971	11.9157	10.0884	283.981	182.06	119	65	650.041	0.00611892
TRINITY_DN5801_c0_g2_i1_PVS	1327	T1IAJ6	Uncharacterized protein	Q9VAU6	LD27564p	Q8WQF9	Uncharacterized protein	Q9NQ89	Protein C12orf4	172.593	192.457	8.72891	10.9722	256.219	164.203	125.183	101.59	647.195	0.00609213
TRINITY_DN5344_c0_g2_i2_PVS	992	T1HG79	Uncharacterized protein (Fragment)	-	-	-	-	-	-	290.296	239.558	11.0457	14.5536	298.71	141.92	111.568	94.841	647.039	0.00609066
TRINITY_DN6524_c0_g1_i1_PVS	953	T1HKF5	Uncharacterized protein	P48809	Heterogeneous nuclear ribonucleoprotein 27C	-	-	Q96EP5	DAZ-associated protein 1	307.72	314.711	10.0381	11.5014	300.371	176.925	96.44	71.282	645.018	0.00607164
TRINITY_DN6751_c1_g1_i1_PVS	1103	T1I9J5	BTB domain-containing protein	Q9V5M3-4	Isoform X of Longitudinals lacking protein, isoforms N/O/W/X/Y	-	-	-	-	229.245	231.007	11.2839	11.2444	270.488	156.808	129.829	83.492	640.617	0.00603021
TRINITY_DN20705_c0_g1_i1_PVS	1408	A0A4P6D900	Kinase (Fragment)	Q8SXS8	Kinase	Q95Q62	Inositol-trisphosphate 3-kinase homolog	P27987	Inositol-trisphosphate 3-kinase B	161.902	224.828	7.74413	5.74487	258.181	206	119	57	640.181	0.00602611
TRINITY_DN5829_c0_g1_i1_PVS	1633	A0A4P6D6X4	Putative choline transporter-like protein rhodnius neglectus	M9PHD2	Choline transporter-like 1, isoform B	Q20026	Choline transporter-like protein 1	Q8WWI5-2	Isoform 2 of Choline transporter-like protein 1	128.903	283.415	2.63524	2.97526	245	309.328	48	35	637.328	0.00599925
TRINITY_DN4392_c0_g1_i1_PVS	904	T1HNB1	Uncharacterized protein	Q8T4C9	AT03632p	-	-	-	-	253.863	349.037	14.4149	16.0425	231	183	129.56	93	636.56	0.00599202
TRINITY_DN6940_c0_g4_i9_PVS	518	T1ICF6	Uncharacterized protein (Fragment)	-	-	-	-	-	-	635.601	494.279	22.786	60.0012	258.558	116.949	94.928	160.842	631.277	0.00594229
TRINITY_DN3964_c0_g3_i1_PVS	1287	R4G441	Uncharacterized protein	Q9W112	Uncharacterized protein	Q7JP67	NHR domain-containing protein	Q9BR09	Neuralized-like protein 2	183.899	232.34	8.45692	6.71786	263	190.995	117	60	630.995	0.00593964
TRINITY_DN5255_c0_g1_i2_PVS	884	A0A4V0Y8S1	Putative daz associated protein 2 dipetalogaster maximus	-	-	-	-	-	-	293.319	300.657	13.3943	17.3955	259	153	117	98	627	0.00590203
TRINITY_DN6827_c0_g1_i1_PVS	1056	-		-	-	-	-	-	-	275.987	180.627	12.8314	8.80618	308	116	140	62	626	0.00589262
TRINITY_DN1913_c0_g1_i1_PVS	1108	T1ICR8	MIF4G domain-containing protein (Fragment)	A8DZ29	Eukaryotic translation initiation factor 4G1, isoform B	A0A486WX07	MIF4G domain-containing protein	O43432-4	Isoform 4 of Eukaryotic translation initiation factor 4 gamma 3	192.128	140.316	13.8153	19.0191	228	95.793	159.829	142	625.622	0.00588906
TRINITY_DN8627_c0_g2_i1_Egg	581	T1HY89	Uncharacterized protein	Q9V9N4	Chromatin-linked adaptor for MSL proteins, isoform A	Q93560	BLMP1_CAEEL B lymphocyte-induced maturation protein 1 homolog	Q6ZNA1	Zinc finger protein 836	639.416	661.374	15.1965	16.6791	310	186	75	53	624	0.00587379
TRINITY_DN3162_c0_g2_i17_Egg	334	-		-	-	-	-	-	-	973.169	1474.8	63.9057	103.067	191	170	128	133	622	0.00585497
TRINITY_DN6751_c1_g1_i7_PVS	1289	T1I9J5	BTB domain-containing protein	P42284-1	Isoform M of Longitudinals lacking protein, isoforms H/M/V	-	-	-	-	169.256	222.764	9.59256	6.75427	242.518	183.471	132.954	60.436	619.379	0.00583029
TRINITY_DN6256_c0_g1_i1_PVS	1565	T1HK00	Uncharacterized protein	-	-	-	-	-	-	127.753	132.885	9.04696	7.67374	231	138	157	86	612	0.00576083
TRINITY_DN6346_c0_g1_i1_PVS	1445	T1HWM3	Uncharacterized protein	-	-	-	-	-	-	209.727	249.713	0.947276	1.46703	345	235.995	15	15	610.995	0.00575137
TRINITY_DN6817_c0_g1_i1_Egg	769	A0A0D4WUY9	Relish	A0A2Z5FM13	Relish protein short isoform	-	-	P19838-2	Isoform 2 of Nuclear factor NF-kappa-B p105 subunit	337.442	430.304	14.4174	16.6137	246.004	181.144	105	78	610.148	0.0057434
TRINITY_DN5777_c0_g1_i1_Egg	300	-		-	-	-	-	-	-	0	0	0	576.066	0	0	0	608.4	608.4	0.00572695
TRINITY_DN151_c0_g2_i1_Egg	1809	T1HE03	Helicase C-terminal domain-containing protein	Q9W1A8	Uncharacterized protein	Q18241	Uncharacterized protein	B3KN64	cDNA FLJ13762 fis, clone PLACE4000014, weakly similar to X-LINKED HELICASE II	91.7465	39.8935	11.0665	10.2925	196.337	49.007	226.227	135.905	607.476	0.00571825
TRINITY_DN5529_c0_g1_i1_PVS	1272	A0A4P6D7S1	Neutral ceramidase (Fragment)	Q9VA70	Neutral ceramidase	-	-	Q9NR71	Neutral ceramidase	166.698	234.459	7.12641	9.64938	235	190	97.24	84.998	607.238	0.00571601
TRINITY_DN6086_c0_g1_i2_PVS	1923	T1HAS1	Homeobox domain-containing protein	E2QCS3	Methuselah-like 15, isoform C	-	-	-	-	114.253	138.532	5.20889	3.14268	262.212	182.476	114	44.43	603.118	0.00567723
TRINITY_DN6446_c0_g1_i4_PVS	1948	R4G423	Uncharacterized protein	Q9U3Z6	GH23250p	Q93174	Uncharacterized protein	-	-	103.746	121.219	5.02317	6.10163	241.625	162.03	111.525	87.511	602.691	0.00567321
TRINITY_DN5930_c0_g5_i2_PVS	1684	T1I5E6	CBF domain-containing protein	Q9W4R1	LD21615p	P41843	Uncharacterized protein T20B12.3	Q9BVI4	Nucleolar complex protein 4 homolog	137.563	163.553	4.13566	5.5003	271	185	78	67	601	0.00565729
TRINITY_DN6462_c0_g1_i1_PVS	1619	A0A4P6DAE9	Putative warts/lats-like serine threonine kinase (Fragment)	Q9NBK5-2	Isoform A of Serine/threonine-protein kinase tricorner	Q2L6W9	Serine/threonine-protein kinase sax-1	Q9Y2H1	Serine/threonine-protein kinase 38-like	98.3199	131.417	9.20307	9.01359	185	142	166	105	598	0.00562905
TRINITY_DN5752_c0_g3_i2_PVS	1119	-		-	-	-	-	-	-	217.246	247.375	8.19939	8.99922	261.058	171	96	68	596.058	0.00561077
TRINITY_DN6751_c1_g1_i2_PVS	1227	T1I9J5	BTB domain-containing protein	P42284-1	Isoform M of Longitudinals lacking protein, isoforms H/M/V	-	-	-	-	167.932	176.037	9.39143	12.9864	226.462	136.488	122.796	109.608	595.354	0.00560414
TRINITY_DN6200_c0_g1_i2_PVS	2015	T1HNW3	Uncharacterized protein (Fragment)	Q9NBD7	CLIP-associating protein	P32744	Protein CLASP-2	Q7Z460-5	Isoform 5 of CLIP-associating protein 1	96.1258	41.2726	7.27523	9.13032	232.637	57.321	167.696	135.956	593.61	0.00558773
TRINITY_DN5750_c0_g1_i2_PVS	1712	T1HKR8	Uncharacterized protein (Fragment)	Q07171	Gelsolin	Q21253	Gelsolin-like protein 1	A0A0A0MS51	Gelsolin	125.869	144.363	5.251	5.87599	252.755	166.441	100.896	72.923	593.015	0.00558213
TRINITY_DN6640_c0_g1_i1_PVS	1603	T1IFR0	Uncharacterized protein (Fragment)	-	-	-	-	-	-	138.72	228.449	2.85956	3.47279	258	244	51	40	593	0.00558198
TRINITY_DN831_c0_g1_i1_PVS	1059	A0A4P6DAL4	Putative transcription elongation factor s-ii-like isoform x1	Q9V4F9	Mediator of RNA polymerase II transcription subunit 26	-	-	O95402	Mediator of RNA polymerase II transcription subunit 26	202.665	327.363	8.58551	8.35095	227	211	94	59	591	0.00556316
TRINITY_DN6559_c0_g1_i1_PVS	1813	R4G2N1	Putative splicing factor (Fragment)	A8JV07	Uncharacterized protein, isoform B	Q19375	IWS1-like protein	Q96ST2	Protein IWS1 homolog	108.056	113.663	6.52529	6.40867	231.827	139.984	133.724	84.832	590.367	0.0055572
TRINITY_DN5282_c0_g1_i1_PVS	1869	T1HGE4	EF-hand domain-containing protein	Q24270-3	Isoform B of Voltage-dependent calcium channel type D subunit alpha-1	G5EG02	Voltage-dependent L-type calcium channel subunit alpha	Q13936-23	Isoform 23 of Voltage-dependent L-type calcium channel subunit alpha-1C	117.934	156.842	3.44306	3.72385	262	200	73	51	586	0.00551609
TRINITY_DN6097_c0_g1_i1_PVS	1182	T1I8S0	Uncharacterized protein (Fragment)	Q500X4	AT20029p	P34629	Leucine aminopeptidase 1	P28838-2	Isoform 2 of Cytosol aminopeptidase	196.502	251.248	7.9164	5.69877	252.965	186	99	46	583.965	0.00549694
TRINITY_DN2906_c0_g1_i1_Egg	798	T1IDS5	Uncharacterized protein	-	-	-	-	-	-	236.838	282.371	20.0049	24.9574	181.805	125.081	153.016	123.078	582.98	0.00548767
TRINITY_DN656_c0_g2_i1_Egg	1030	A0A4P6D7J5	Putative ras-related c3 botulinum toxin substrate 1	Q7JWS8	AT17867p	Q03206	Ras-related protein ced-10	P63000	Ras-related C3 botulinum toxin substrate 1	169.344	168.819	17.0107	16.5503	183	105	180	113	581	0.00546903
TRINITY_DN6887_c1_g2_i4_PVS	1026	A0A4P6D8P6	Uncharacterized protein (Fragment)	-	-	-	-	-	-	270.648	363.086	3.22858	3.82638	291	224.697	34	26	575.697	0.00541911
TRINITY_DN6981_c2_g2_i1_PVS	2337	T1I8M2	Uncharacterized protein (Fragment)	-	-	-	-	-	-	52.8339	258.612	0	0	151	424	0	0	575	0.00541255
TRINITY_DN5844_c0_g1_i2_PVS	931	R4G509	Putative endophilin b (Fragment)	Q8T389	Endophilin B	L8E817	BAR domain-containing protein	Q9Y371	Endophilin-B1	273.667	276.977	11.1478	9.80422	259	151	104	59	573	0.00539372
TRINITY_DN6653_c0_g1_i2_PVS	1480	T1HU56	Rho-GAP domain-containing protein (Fragment)	-	-	Q9XW53	Rho GTPase Activating protein	Q9P2F6-2	Isoform 2 of Rho GTPase-activating protein 20	106.313	140.708	8.73633	10.7788	179.944	136.812	142.209	113.299	572.264	0.00538679
TRINITY_DN2734_c0_g2_i1_Egg	798	T1HQU7	Cytochrome P450 (CYP315A) (Fragment)	Q9VGH1	Cytochrome P450 315a1, mitochondrial	-	-	Q07973-2	Isoform 2 of 1,25-dihydroxyvitamin D(3) 24-hydroxylase, mitochondrial	252.455	404.701	14.7609	17.0748	193.794	179.268	112.904	84.204	570.17	0.00536708
TRINITY_DN6626_c0_g1_i1_PVS	939	T1I8R5	Uncharacterized protein (Fragment)	A1ZAI1	Uncharacterized protein	Q56VX7	DOLichol Kinase	Q9UPQ8	Dolichol kinase	202.671	175.932	17.7087	18.2469	194	97	167	111	569	0.00535607
TRINITY_DN6579_c0_g1_i1_PVS	2058	T1HT93	Uncharacterized protein	Q8WQ61	Eps-15 protein	Q9BIF4	EHS-1	Q9UBC2-3	Isoform 3 of Epidermal growth factor receptor substrate 15-like 1	77.3085	82.2575	6.82483	6.4531	191.617	116.996	161.029	98.362	568.004	0.00534669
TRINITY_DN24020_c0_g1_i1_PVS	1210	A0A4P6D6U2	Putative nuclear aaa atpase vcp subfamily protein (Fragment)	Q9VS62	Smallminded, isoform A	Q9NAG4	Protein mac-1	O15381-5	Isoform 5 of Nuclear valosin-containing protein-like	130.525	186.326	12.1305	11.6852	173	142	156	97	568	0.00534666
TRINITY_DN5800_c0_g1_i1_PVS	2136	T1HYP8	Uncharacterized protein	Q9VTB8	Tonalli, isoform A	Q94361	E3 SUMO-protein ligase gei-17	Q9ULJ6-2	Isoform 2 of Zinc finger MIZ domain-containing protein 1	99.4322	88.3323	4.10871	4.84853	257	131	101	77	566	0.00532783
TRINITY_DN2581_c0_g1_i1_Egg	1569	-		A0A0B4KFN3	Glucose transporter 4 enhancer factor, isoform G	-	-	Q9H8N7	Zinc finger protein 395	27.0178	24.0015	19.018	14.3241	49	25	331	161	566	0.00532783
TRINITY_DN6081_c0_g1_i1_PVS	1176	T1IDM0	Uncharacterized protein	Q9VF86	GH07590p	Q23195	BcrAD_BadFG domain-containing protein	Q9UJ70-2	Isoform 2 of N-acetyl-D-glucosamine kinase	140.742	201.187	11.6656	11.3427	180.035	148	145	91	564.035	0.00530933
TRINITY_DN20472_c0_g1_i1_PVS	1626	T1I7S7	Uncharacterized protein (Fragment)	Q9VA73-3	Isoform 3 of Calcium-binding mitochondrial carrier protein Aralar1	Q21153	Probable calcium-binding mitochondrial carrier K02F3.2	Q9UJS0	Calcium-binding mitochondrial carrier protein Aralar2	107.343	146.412	7.11682	6.23592	203	159	129	73	564	0.005309
TRINITY_DN7076_c0_g2_i1_PVS	1730	R4G333	RNA helicase	E8NHB2	RNA helicase (Fragment)	O61815	RNA helicase	B4DYZ1	RNA helicase	116.033	143.965	4.68045	5.09648	235.844	168	91	64	558.844	0.00526047
TRINITY_DN3015_c0_g2_i1_Egg	1338	T1HCL3	Kinesin motor domain-containing protein	Q9VLW2	Kinesin-like protein CG14535	Q965T6	Kinesin-like protein klp-20	Q2KJY2-2	Isoform 2 of Kinesin-like protein KIF26B	88.0303	103.277	13.6046	14.975	132	89	197	140	558	0.00525253
TRINITY_DN4589_c0_g2_i1_PVS	671	R4G7W8	Putative mannose-p-dolichol utilization defect 1	Q9VMW8	Mannose-P-dolichol utilization defect 1 protein homolog	Q20157	Mannose-P-dolichol utilization defect 1 protein homolog	O75352	Mannose-P-dolichol utilization defect 1 protein	438.206	538.334	11.0655	9.99821	263	187	67	39	556	0.0052337
TRINITY_DN24442_c0_g1_i1_PVS	874	T1HX69	R3H domain-containing protein	-	-	-	-	-	-	249.557	203.515	18.3535	14.2292	217	102	158	79	556	0.0052337
TRINITY_DN6924_c0_g1_i2_PVS	912	-		-	-	-	-	-	-	276.95	258.254	5.28111	19.4456	255	137	48	114	554	0.00521487
TRINITY_DN6536_c0_g1_i3_PVS	2042	T1HQJ6	Uncharacterized protein	Q9V3X2	Tetraspanin	-	-	-	-	82.8003	109.122	4.53895	5.9717	203.428	153.846	106.175	90.242	553.691	0.00521196
TRINITY_DN6980_c0_g1_i1_PVS	3173	R4FPB9	Putative rna-directed dna polymerase from transposon x-element reverse transcriptase (Fragment)	P16425	Putative 115 kDa protein in type-1 retrotransposable element R1DM	-	-	O00368	Putative p150	34.2939	179.882	0.026519	0.123104	137	412	1	3	553	0.00520546
TRINITY_DN1186_c0_g1_i1_PVS	1950	T1I2G8	Uncharacterized protein	-	-	Q19210	Uncharacterized protein	Q3YEC7	Rab-like protein 6	99.9255	123.297	4.09404	4.38763	233	165	91	63	552	0.00519605
TRINITY_DN5816_c0_g1_i1_PVS	2743	T1I4J8	Uncharacterized protein	Q8MSU3	Putative ferric-chelate reductase 1 homolog	Q17661	Uncharacterized protein	Q6ZNA5	Ferric-chelate reductase 1	55.7164	86.4179	3.87409	3.16549	190	169	125	66	550	0.00517722
TRINITY_DN5905_c0_g1_i1_PVS	1343	T1HZI5	Uncharacterized protein	-	-	-	-	-	-	147.383	241.392	4.74432	5.32492	222	208.961	69	50	549.961	0.00517685
TRINITY_DN6993_c2_g3_i1_PVS	1888	T1I8M4	Endo/exonuclease/phosphatase domain-containing protein (Fragment)	P16425	Putative 115 kDa protein in type-1 retrotransposable element R1DM	-	-	-	-	126.471	173.793	1.25917	1.01075	284.235	224.186	27	14	549.421	0.00517177
TRINITY_DN4344_c0_g1_i2_PVS	1846	T1IGC5	RRM domain-containing protein (Fragment)	-	-	-	-	-	-	108.428	125.44	4.35142	4.66416	237.492	157.71	90.992	63	549.194	0.00516963
TRINITY_DN12755_c0_g1_i1_PVS	1172	T1HEL5	SynN domain-containing protein (Fragment)	Q24547	Syntaxin-1A	O16000	Syntaxin-1A homolog	Q16623	Syntaxin-1A	127.969	124.229	14.3833	14.6432	163	91	178.053	117	549.053	0.00516831
TRINITY_DN4196_c0_g1_i1_PVS	2944	T1HTC0	NUC194 domain-containing protein	-	-	-	-	P78527-2	Isoform 2 of DNA-dependent protein kinase catalytic subunit	70.7207	105.109	1.12037	1.20026	260.497	222.001	39	27	548.498	0.00516308
TRINITY_DN17021_c0_g1_i1_PVS	1324	T1IBQ9	Adenylosuccinate synthetase (Fragment)	Q9Y0Y2	Adenylosuccinate synthetase	P91134	Adenylosuccinate synthetase	Q8N142	Adenylosuccinate synthetase isozyme 1	158.06	183.344	6.26664	7.36386	234	156	89.633	68	547.633	0.00515494
TRINITY_DN6823_c0_g1_i4_PVS	2308	G1K0K3	Uncharacterized protein (Fragment)	-	-	-	-	-	-	147.161	16.1933	2.73286	1.90397	414.785	26.184	73.129	32.918	547.016	0.00514913
TRINITY_DN6446_c0_g1_i2_PVS	1994	R4G423	Uncharacterized protein	Q9VLI5	FI05272p	Q93174	Uncharacterized protein	-	-	79.6024	118.741	4.67314	5.53645	190.375	162.97	106.475	81.49	541.31	0.00509542
TRINITY_DN3955_c0_g1_i2_PVS	1808	T1HYA3	Uncharacterized protein	-	-	-	-	-	-	81.0714	110.369	6.32379	7.5914	173.382	135.497	129.195	100.178	538.252	0.00506663
TRINITY_DN21293_c0_g1_i1_PVS	1290	T1I0L7	5'-3' exoribonuclease	Q9VM71	5'-3' exoribonuclease 2 homolog	Q9U299	5'-3' exoribonuclease 2 homolog	B4E0B9	5'-3' exoribonuclease	169.431	163.758	6.9921	6.92276	243	135	97	62	537	0.00505485
TRINITY_DN8325_c0_g1_i1_Egg	2276	T1HZF7	Uncharacterized protein	Q9VFG8	Protein kibra	-	-	Q8IX03-2	Isoform 2 of Protein KIBRA	94.5643	74.2682	3.39629	3.89775	262.422	118.237	89.506	66.367	536.532	0.00505044
TRINITY_DN432_c0_g1_i1_Egg	885	T1HA12	E2F_TDP domain-containing protein (Fragment)	Q27368	Transcription factor E2f1	G5EF11	E2F_TDP domain-containing protein	O00716	Transcription factor E2F3	229.549	190.324	14.4038	19.1431	203	97	126	108.002	534.002	0.00502663
TRINITY_DN6029_c0_g4_i2_PVS	1136	T1HGQ1	Nucleoporin_N domain-containing protein	Q9V463	Nuclear pore complex protein Nup154	Q95Y15	Nuclear Pore complex Protein	O75694-2	Isoform 2 of Nuclear pore complex protein Nup155	159.211	201.564	9.98039	10.006	195	142	119	77	533	0.0050172
TRINITY_DN5200_c0_g1_i1_PVS	1831	A0A4P6D6R0	Putative cleft lip and palate transmembrane protein (Fragment)	Q9VYG3	LD41462p	Q95QB1	Uncharacterized protein	Q96KA5	Cleft lip and palate transmembrane protein 1-like protein	127.655	105.172	3.52298	3.8851	277	131	73	52	533	0.0050172
TRINITY_DN7011_c2_g1_i1_PVS	1195	R4G345	Gamma-glutamylcyclotransferase	Q9VCI9	Gamma-glutamylcyclotransferase	Q9GZE8	Gamma-glutamylcyclotransferase	Q9BUX1	Glutathione-specific gamma-glutamylcyclotransferase 1	126.263	260.326	13.2674	0	164.775	195.355	168.101	0	528.231	0.00497231
TRINITY_DN2552_c0_g1_i1_PVS	1358	A0A4P6D6M6	Putative myosin-2 heavy chain panstrongylus lignarius (Fragment)	-	-	-	-	-	-	100.872	111.703	11.4704	11.1448	154	98	169	106.016	527.016	0.00496087
TRINITY_DN6447_c0_g1_i2_PVS	2011	T1H9K3	TYR_PHOSPHATASE_2 domain-containing protein (Fragment)	E1JHB2	Cell division cycle 14, isoform C	P81299	Tyrosine-protein phosphatase cdc-14	Q9UNH5	Dual specificity protein phosphatase CDC14A	59.3562	61.3876	7.42667	8.42111	143.327	85.066	170.81	125.12	524.323	0.00493552
TRINITY_DN6014_c0_g1_i2_PVS	1310	T1HDH4	RBR-type E3 ubiquitin transferase	-	-	-	-	B2RAT1	cDNA, FLJ95092, highly similar to Homo sapiens TRIAD3 protein (TRIAD3), mRNA	137.362	215.93	5.62418	6.56518	200.742	181.373	79.447	59.872	521.434	0.00490832
TRINITY_DN4977_c0_g1_i1_PVS	1104	R4G8T1	Putative gtpase-activating protein	M9PG88	ADP-ribosylation factor GTPase activating protein 3, isoform F	-	-	B7Z4Q0	cDNA FLJ55728, highly similar to ADP-ribosylation factor GTPase-activating protein 3	184.552	229.509	7.37949	8.3407	218.006	155.97	84.999	62	520.975	0.004904
TRINITY_DN6651_c0_g1_i1_PVS	1240	T1I566	RNA cytidine acetyltransferase	Q9W3C1	RNA cytidine acetyltransferase	O01757	RNA cytidine acetyltransferase	Q9H0A0-2	Isoform 2 of RNA cytidine acetyltransferase	199.09	189.697	3.54988	5.85022	272	149	47	50	518	0.004876
TRINITY_DN6075_c0_g1_i1_PVS	1025	T1HHC9	Ig-like domain-containing protein (Fragment)	Q9VJF1	Beaten path IIIc, isoform B	-	-	-	-	193.829	189.298	11.4087	10.6907	208.141	117	120	72.555	517.696	0.00487314
TRINITY_DN195_c0_g1_i1_PVS	949	A0A4P6DB07	LNS2 domain-containing protein (Fragment)	A0A0B4JD31	Lipin, isoform L	Q9XXT5	LNS2 domain-containing protein	Q9BQK8-2	Isoform 2 of Phosphatidate phosphatase LPIN3	173.072	245.046	13.8121	12.8143	168	137	132	79	516	0.00485717
TRINITY_DN4341_c0_g1_i2_PVS	977	A0A4P6D8P4	Putative transcription factor rhodnius neglectus (Fragment)	Q04688	DNA-binding protein Ets97D	-	-	Q06546	GA-binding protein alpha chain	185.637	220.08	11.3526	13.7211	187.242	127.821	112.515	87.732	515.31	0.00485068
TRINITY_DN12588_c0_g1_i1_PVS	865	R4G3M7	Protein YIPF	Q9VK46	Protein YIPF	Q7YTG8	Protein YIPF	B3KW34	Protein YIPF	340.549	333.369	3.29609	5.476	292.003	164.789	28	30	514.792	0.0048458
TRINITY_DN4751_c0_g1_i1_PVS	701	-		-	-	-	-	-	-	274.11	319.255	22.1266	18.6251	175.26	118.016	142.276	77.168	512.72	0.0048263
TRINITY_DN16501_c0_g1_i1_PVS	1523	T1I450	Uncharacterized protein	Q9VFC0	MAU2 chromatid cohesion factor homolog	O17581	Maternal uncoordinated protein 2	Q9Y6X3	MAU2 chromatid cohesion factor homolog	124.496	149.137	4.99339	5.52321	218	150	84	60	512	0.00481952
TRINITY_DN6098_c0_g1_i1_PVS	1518	T1HA50	Uncharacterized protein (Fragment)	Q9NCC3	Sorting nexin	Q8I4E2	Sorting nexin lst-4	Q8WV41	Sorting nexin-33	130.141	138.737	4.35588	6.65292	227	139	73	72	511	0.00481011
TRINITY_DN6896_c0_g1_i10_PVS	702	-		-	-	-	-	-	-	296.767	434.657	9.77865	22.8844	190.135	161	63	95	509.135	0.00479255
TRINITY_DN3982_c0_g1_i1_PVS	935	R4G374	Uncharacterized protein	Q9VTM6	Crimpled	-	-	-	-	221.683	238.936	10.1471	11.5693	211	131	95.178	70	507.178	0.00477413
TRINITY_DN4409_c0_g1_i1_PVS	1125	T1H9D6	PDZ domain-containing protein	-	-	-	-	-	-	109.106	119.265	15.6142	14.0691	132	83	184	107	506	0.00476304
TRINITY_DN3984_c0_g2_i1_PVS	962	T1HJV9	Uncharacterized protein (Fragment)	-	-	-	-	Q8TF05-2	Isoform 2 of Serine/threonine-protein phosphatase 4 regulatory subunit 1	162.904	181.354	15.627	14.1917	161	103.221	151.914	89	505.135	0.0047549
TRINITY_DN6709_c0_g2_i2_PVS	3543	A0A4P6DAY6	Putative 50 kDa protein in type i retrotransposable element (Fragment)	P16423	Retrovirus-related Pol polyprotein from type-2 retrotransposable element R2DM	-	-	V9H0E4	NAG13	75.8108	41.8856	0.825618	0.766467	341	108	35	21	505	0.00475363
TRINITY_DN5555_c0_g1_i1_PVS	1079	T1HK07	Uncharacterized protein (Fragment)	Q8MR01	LP05177p	Q20026	Choline transporter-like protein 1	Q8IWA5-3	Isoform 3 of Choline transporter-like protein 2	190.016	212.084	7.85585	7.74681	218	140	88	56	502	0.00472539
TRINITY_DN9698_c0_g1_i1_PVS	1287	T1HJ74	Uncharacterized protein	P35992	Tyrosine-protein phosphatase 10D	V6CIQ1	Protein-tyrosine-phosphatase	Q9P0U2	Protein tyrosine phosphatase	143.899	163.007	7.15585	6.94179	205.795	134	99	62	500.795	0.00471405
TRINITY_DN4945_c0_g1_i1_PVS	1684	T1HAV7	Uncharacterized protein	Q8IH29	GM16802p (Fragment)	Q965N3	S1 motif domain-containing protein	Q8TCS8	Polyribonucleotide nucleotidyltransferase 1, mitochondrial	114.213	138.799	3.60546	4.02261	225	157	68	49	499	0.00469715
TRINITY_DN4076_c0_g1_i1_PVS	1442	T1I089	AdoHcyase_NAD domain-containing protein (Fragment)	Q9VZX9	Adenosylhomocysteinase-like 1	P27604	Adenosylhomocysteinase	Q96HN2-2	Isoform 2 of Adenosylhomocysteinase 3	115.789	140.019	5.44411	8.82335	190	132	86	90	498	0.00468774
[truncated: 1,512 more rows]

## Sheet: S6 - DE analysis
gene	de	Rhopr_Uniprot_BestHit_Accession	Rhopr_Uniprot_BestHit_Product	Drome_Uniprot_BestHit_Accession	Drome_Uniprot_BestHit_Product	PVS_1_NormalizedCounts	PVS_2_NormalizedCounts	Egg_1_NormalizedCounts	Egg_2_NormalizedCounts	PVS_1_CPM	PVS_2_CPM	Egg_1_CPM	Egg_2_CPM	PVS_Avg_CPM	Egg_Avg_CPM	padj	log2FoldChange	pvalue	foldChange
[truncated: 11,227 more rows]

[truncated: 4 more sheets: S7 - Enrichment analysis, S8 - D. mel. orthologous, S9 - Repetitive elements, S10 - novel repetitive elements]
